# Supplementary material for: Identification of MicroRNAs in Response to Different Day Lengths in Soybean Using High-Throughput Sequencing and qRT-PCR
Source: PLoS One. 2015 Jul 10;10(7):e0132621. doi: 10.1371/journal.pone.0132621 (PMC4498749; doi:10.1371/journal.pone.0132621)
Supplement: S5 Table — The reads of the known miRNAs in the six libraries were obtained for further differential expression analyses. (XLSX) [file pone.0132621.s007.xlsx]

## Sheet: Sheet2
S5 Table. The reads of the known miRNAs at the six libraries.
	miRNA	sequence	SD-0h	SD-8h	SD-16h	LD-0h	LD-8h	LD-16h
	gma-miR156a	UGACAGAAGAGAGUGAGCAC	32	968	1484	285	1361	2335
	gma-miR156b	UGACAGAAGAGAGAGAGCACA	0	4	8	0	4	2
	gma-miR156c	UUGACAGAAGAUAGAGAGCAC	19	562	1019	170	1003	978
	gma-miR156d	UUGACAGAAGAUAGAGAGCAC	19	577	1071	171	1042	1010
	gma-miR156e	UUGACAGAAGAUAGAGAGCAC	19	563	1016	170	1002	980
	gma-miR156f	UUGACAGAAGAGAGAGAGCACA	0	3	6	0	4	2
	gma-miR156g	ACAGAAGAUAGAGAGCACAG	19	562	1028	170	1008	980
	gma-miR156h	UGACAGAAGAGAGUGAGCAC	33	981	1517	298	1386	2373
	gma-miR156i	UUGACAGAAGAUAGAGAGCAC	19	577	1071	171	1042	1010
	gma-miR156j	UUGACAGAAGAUAGAGAGCAC	19	562	1028	171	1009	978
	gma-miR156k	UUGACAGAAGAGAGUGAGCAC	35	1005	1568	304	1429	2406
	gma-miR156l	UUGACAGAAGAUAGAGAGCAC	19	566	1038	172	1019	988
	gma-miR156m	UUGACAGAAGAUAGAGAGCAC	21	589	1049	174	1034	1021
	gma-miR156n	UGACAGAAGAGAGUGAGCAC	33	977	1515	297	1382	2366
	gma-miR156o	UUGACAGAAGAGAGUGAGCAC	36	983	1596	300	1439	2382
	gma-miR159a-3p	UUUGGAUUGAAGGGAGCUCUA	284	1854	6559	698	12935	19034
	gma-miR159a-5p	GAGCUCCUUGAAGUCCAAUUG	5	34	189	39	73	179
	gma-miR159d	AGCUGCUUAGCUAUGGAUCCC	7	42	237	42	89	205
	gma-miR159e-3p	UUUGGAUUGAAGGGAGCUCUA	286	1864	6611	702	12962	19093
	gma-miR159e-5p	GAGCUCCUUGAAGUCCAAUU	5	34	188	39	74	179
	gma-miR160a	UGCCUGGCUCCCUGUAUGCC	3	28	10	0	3	56
	gma-miR160b	UGCCUGGCUCCCUGUAUGCC	3	28	12	0	3	54
	gma-miR160c	UGCCUGGCUCCCUGUAUGCC	3	27	8	0	3	52
	gma-miR160d	UGCCUGGCUCCCUGUAUGCC	3	27	7	0	3	53
	gma-miR160e	UGCCUGGCUCCCUGUAUGCC	3	27	8	0	3	52
	gma-miR162a	UCGAUAAACCUCUGCAUCCA	18	92	117	13	41	126
	gma-miR162b	UCGAUAAACCUCUGCAUCCAG	20	111	132	13	43	136
	gma-miR162c	UCGAUAAACCUCUGCAUCCAG	20	111	132	13	43	136
	gma-miR164a	UGGAGAAGCAGGGCACGUGCA	26	172	163	6	48	240
	gma-miR164b	UGGAGAAGCAGGGCACGUGC	26	172	163	6	48	240
	gma-miR164c	UGGAGAAGCAGGGCACGUGC	25	171	160	6	47	240
	gma-miR164d	UGGAGAAGCAGGGCACGUGC	26	172	163	6	48	240
	gma-miR166a-3p	UCGGACCAGGCUUCAUUCCCC	2130	14064	20480	331	6767	8956
	gma-miR166a-5p	GGAAUGUUGUCUGGCUCGAGG	10	175	55	8	14	366
	gma-miR166b	UCGGACCAGGCUUCAUUCCCC	2261	15262	21926	372	7204	9912
	gma-miR166c	UCGGACCAGGCUUCAUUCCCC	2308	14626	21528	373	7337	9861
	gma-miR166d	UCGGACCAGGCUUCAUUCCCC	2255	15118	21901	364	7198	9593
	gma-miR166e	UCGGACCAGGCUUCAUUCCCC	2184	14405	20966	347	6972	9198
	gma-miR166f	UCGGACCAGGCUUCAUUCCCC	2255	15118	21901	364	7198	9593
	gma-miR166g	UCGGACCAGGCUUCAUUCCCC	2299	14460	21499	365	7328	9520
	gma-miR166h-3p	UCUCGGACCAGGCUUCAUUCC	274	1852	2504	50	828	1371
	gma-miR166h-5p	GGAAUGUUGUUUGGCUCGAGG	2	3	2	0	2	17
	gma-miR166i-3p	UCGGACCAGGCUUCAUUCCCC	2298	14454	21497	365	7326	9509
	gma-miR166i-5p	GGAAUGUCGUCUGGUUCGAG	25	1	33	18	69	92
	gma-miR166j-3p	UCGGACCAGGCUUCAUUCCCG	274	1852	2502	49	828	1371
	gma-miR166j-5p	GGAAUGUUGUUUGGCUCGAGG	2	3	2	0	2	17
	gma-miR167a	UGAAGCUGCCAGCAUGAUCUA	45	168	329	2	98	275
	gma-miR167b	UGAAGCUGCCAGCAUGAUCUA	45	167	325	2	96	274
	gma-miR167c	UGAAGCUGCCAGCAUGAUCUG	103	667	800	32	193	1931
	gma-miR167d	UGAAGCUGCCAGCAUGAUCUA	45	167	325	2	96	274
	gma-miR167e	UGAAGCUGCCAGCAUGAUCUU	48	257	362	3	103	347
	gma-miR167f	UGAAGCUGCCAGCAUGAUCUU	48	257	362	3	103	347
	gma-miR167g	UGAAGCUGCCAGCAUGAUCUGA	78	435	714	24	177	1505
	gma-miR167j	UGAAGCUGCCAGCAUGAUCUG	78	435	714	24	177	1505
	gma-miR168a	UCGCUUGGUGCAGGUCGGGAA	13	359	258	16	48	643
	gma-miR168b	UCGCUUGGUGCAGGUCGGG	13	358	257	16	48	643
	gma-miR169b	CAGCCAAGGAUGACUUGCCGA	0	2	4	0	0	1
	gma-miR169c	AAGCCAAGGAUGACUUGCCGA	0	1	0	0	0	2
	gma-miR169d	UGAGCCAAGGAUGACUUGCCGGU	0	0	0	0	1	0
	gma-miR169f	CAGCCAAGGAUGACUUGCCGG	2	13	6	1	4	25
	gma-miR169h	GGCGAGACAUCUUGGCUCAUU	0	0	0	0	0	1
	gma-miR169j-3p	UUUCGACGAGUUGUUCUUGGC	3	2	5	1	1	3
	gma-miR169j-5p	UAGCCAAGAAUGACUUGCCGG	0	2	0	0	0	2
	gma-miR169k	CAGCCAAGAAUGACUUGCCGG	0	3	0	0	0	0
	gma-miR169l	CAGCCAAGAAUGACUUGCCGG	0	3	2	0	0	1
	gma-miR169n	CAGCCAAGGGUGAUUUGCCGG	1	2	5	1	0	3
	gma-miR171a	UGAGCCGUGCCAAUAUCACGA	0	21	7	0	4	10
	gma-miR171b-5p	ACGGCGUGAUAUUGGUACGGCUC	1	11	4	1	1	4
	gma-miR171c	UUGAGCCGUGCCAAUAUCACA	0	45	16	0	6	36
	gma-miR171e	UGAUUGAGCCGUGCCAAUAUC	0	14	5	0	4	6
	gma-miR171f	UGAUUGAGCCGUGCCAAUAUC	1	45	21	0	7	38
	gma-miR171g	UGAUUGAGCCGUGCCAAUAUC	0	14	5	0	4	6
	gma-miR171h	AUUGAGACGAGCCGAAUCAAU	1	11	4	1	1	4
	gma-miR171i-3p	UUGAGCCGUGCCAAUAUCACG	0	21	6	0	3	7
	gma-miR171i-5p	AUAAGAAAGCAAUGCUCAAA	0	0	1	0	1	3
	gma-miR171j-5p	UAUUGGCCUGGUUCACUCAGA	2	25	20	0	4	39
	gma-miR171k-5p	CGAUGUUGGUGAGGUUCAAUC	0	4	5	0	1	5
	gma-miR171l	CGAUGUUGGUGAGGUUCAAUC	0	4	5	0	1	5
	gma-miR172a	AGAAUCUUGAUGAUGCUGCAU	29	123	333	4	23	142
	gma-miR172b-3p	AGAAUCUUGAUGAUGCUGCAU	29	120	327	3	21	135
	gma-miR172b-5p	GUAGCAUCAUCAAGAUUCAC	0	3	4	1	2	4
	gma-miR172c	GGAAUCUUGAUGAUGCUGCAG	1	6	0	0	0	1
	gma-miR172d	GGAAUCUUGAUGAUGCUGCAGCAG	1	6	0	0	0	1
	gma-miR172e	GGAAUCUUGAUGAUGCUGCAGCAG	1	6	0	0	0	1
	gma-miR172f	AGAAUCUUGAUGAUGCUGCA	29	123	331	3	23	139
	gma-miR172g	GCAGCACCAUCAAGAUUCAC	29	127	328	3	21	135
	gma-miR172h-3p	AGAAUCUUGAUGAUGCUGCAU	29	120	327	3	21	135
	gma-miR172h-5p	GCAGCAGCAUCAAGAUUCACA	0	5	7	0	1	4
	gma-miR172i	GCAGCAGCAUCAAGAUUCACA	0	8	7	0	1	6
	gma-miR172j	GCAGCAGCAUCAAGAUUCACA	29	125	331	3	22	142
	gma-miR319a	UUGGACUGAAGGGAGCUCCC	10	266	184	1	73	211
	gma-miR319b	UUGGACUGAAGGGAGCUCCC	9	265	184	1	73	210
	gma-miR319c	UUGGACUGAAAGGAGCUCCU	0	0	1	0	1	0
	gma-miR319d	UGGACUGAAGGGGAGCUCCUUC	24	289	337	0	137	150
	gma-miR319e	UUGGACUGAAGGGAGCUCCC	9	269	190	1	72	196
	gma-miR319f	UUGGACUGAAGGGGCCUCUU	1	10	3	0	1	3
	gma-miR319g	UUGGACUGAAGGGAGCUCCUUC	19	192	272	2	123	168
	gma-miR319h	UUGGACUGAAGGGAGCUCCCU	9	268	190	1	72	196
	gma-miR319i	UUGGACUGAAGGGGAGCUCCUUC	24	289	337	0	137	151
	gma-miR319j	UUGGACUGAAGGGAGCUCCCU	9	265	184	1	73	210
	gma-miR319k	UUGGACUGAAGGGAGCUCCCU	9	270	186	1	75	214
	gma-miR319l	UUGGACUGAAGGGAGCUCCUUC	21	206	277	2	131	180
	gma-miR319m	UUGGACUGAAGGGAGCUCCCU	9	271	186	1	75	214
	gma-miR390a-3p	CGCUAUCCAUCCUGAGUUUC	0	32	8	0	6	50
	gma-miR390a-5p	AAGCUCAGGAGGGAUAGCGCC	40	604	299	2	109	439
	gma-miR390b	AAGCUCAGGAGGGAUAGCACC	0	3	0	0	1	11
	gma-miR390c	CGCUAUCCAUCCUGAGUUUC	40	636	307	2	115	488
	gma-miR393a	UCCAAAGGGAUCGCAUUGAUC	1	6	3	0	3	7
	gma-miR394a-5p	UUGGCAUUCUGUCCACCUCC	41	274	452	2	149	325
	gma-miR394b-5p	UUGGCAUUCUGUCCACCUCC	41	273	450	2	149	323
	gma-miR394c-5p	UUGGCAUUCUGUCCACCUCC	42	277	452	2	149	324
	gma-miR395a	CUGAAGUGUUUGGGGGAACUC	11	32	86	0	45	25
	gma-miR395b	CUGAAGUGUUUGGGGGAACUC	11	32	86	0	45	25
	gma-miR395c	CUGAAGUGUUUGGGGGAACUC	11	32	86	0	45	25
	gma-miR396a-3p	UUCAAUAAAGCUGUGGGAAG	13	328	109	12	47	649
	gma-miR396a-5p	UUCCACAGCUUUCUUGAACUG	190	2178	3209	138	386	6381
	gma-miR396b-3p	GCUCAAGAAAGCUGUGGGAGA	7	126	63	5	14	311
	gma-miR396b-5p	UUCCACAGCUUUCUUGAACUU	38	269	681	29	97	2367
	gma-miR396c	UUCCACAGCUUUCUUGAACUU	38	269	680	29	97	2366
	gma-miR396d	AAGAAAGCUGUGGGAGAAUAUGGC	45	395	744	34	111	2678
	gma-miR396e	UUCCACAGCUUUCUUGAACUGU	189	2179	3196	138	384	6385
	gma-miR396f	AGCUUUCUUGAACUUCUUAUGCCUA	38	269	680	29	97	2366
	gma-miR396g	UUCUUGAACUUCUUAUGCAUC	45	395	744	34	111	2678
	gma-miR396h	UCCACAGCUUUCUUGAACUG	189	2179	3196	138	384	6385
	gma-miR396i-3p	GUUCAAUAAAGCUGUGGGAAG	13	328	109	12	47	649
	gma-miR396i-5p	UUCCACAGCUUUCUUGAACUG	190	2178	3209	138	387	6380
	gma-miR398a	UGUGUUCUCAGGUCACCCCUU	2	35	11	0	0	18
	gma-miR398b	UGUGUUCUCAGGUCACCCCUU	2	41	13	0	2	24
	gma-miR398c	UGUGUUCUCAGGUCGCCCCUG	0	0	2	0	0	5
	gma-miR403a	UUAGAUUCACGCACAAACUUG	4	29	13	1	1	43
	gma-miR403b	UUAGAUUCACGCACAAACUUG	4	29	13	1	1	43
	gma-miR408d	UGCACUGCCUCUUCCCUGGC	5	40	93	0	27	46
	gma-miR408a	AUGCACUGCCUCUUCCCUGGC	5	40	93	0	26	45
	gma-miR408b-3p	AUGCACUGCCUCUUCCCUGGC	5	40	93	0	27	45
	gma-miR408b-5p	CUGGGAACAGGCAGGGCACG	0	21	6	0	6	35
	gma-miR408c	AUGCACUGCCUCUUCCCUGGC	4	36	90	0	26	43
	gma-miR482a-3p	UCUUCCCAAUUCCGCCCAUUCCUA	9	183	127	59	65	1916
	gma-miR482a-5p	AGAAUUUGUGGGAAUGGGCUGA	687	7609	5316	157	2337	3305
	gma-miR482b-3p	UCUUCCCUACACCUCCCAUACC	270	3139	2894	51	820	2340
	gma-miR482b-5p	UAUGGGGGGAUUGGGAAGGAAU	0	111	13	2	5	59
	gma-miR482c-3p	UUCCCAAUUCCGCCCAUUCCU	9	183	127	59	65	1916
	gma-miR482c-5p	AUUUGUGGGAAUGGGCUGAUUGG	23	198	86	3	54	149
	gma-miR482d-3p	UCUUCCCUACACCUCCCAUACC	279	3199	2979	52	840	2390
	gma-miR482d-5p	UAUGGGGGGAUUGGGAAGGAAU	0	111	13	2	5	59
	gma-miR862a	UGCUGGAUGUCUUUGAAGGAAU	0	21	1	1	2	25
	gma-miR862b	GCUGGAUGUCUUUGAAGGA	0	14	5	1	2	9
	gma-miR1507a	UCUCAUUCCAUACAUCGUCUGA	0	44	12	1	3	52
	gma-miR1507b	UCUCAUUCCAUACAUCGUCUG	0	47	7	1	1	18
	gma-miR1507c	CCUCAUUCCAAACAUCAUCU	3	14	16	1	5	36
	gma-miR1508a	UCUAGAAAGGGAAAUAGCAGUUG	40	514	242	21	73	1314
	gma-miR1508b	UAGAAAGGGGAAUAGCAGUUG	3	4	8	2	10	44
	gma-miR1508c	UAGAAAGGGAAAUAGCAGUUG	31	453	212	15	54	1148
	gma-miR1509a	UUAAUCAAGGAAAUCACGGUCG	1	50	22	2	8	32
	gma-miR1509b	UUAAUCAAGGAAAUCACGGUU	0	9	0	1	2	2
	gma-miR1510a-3p	UUGUUGUUUUACCUAUUCCACCC	459	4011	4074	192	1587	2416
	gma-miR1510b-3p	UGUUGUUUUACCUAUUCCACC	300	2471	2031	109	789	1418
	gma-miR1510b-5p	AGGGAUAGGUAAAACAACUACU	0	0	0	0	0	1
	gma-miR1511	AACCAGGCUCUGAUACCAUG	23	219	77	4	33	340
	gma-miR1512a	UAACUGAAAAUUCUUAAAGUAU	0	0	1	0	0	1
	gma-miR1512b	UAACUGGAAAUUCUUAAAGCAU	1	4	17	0	3	16
	gma-miR1512c	UAACUGAACAUUCUUAGAGCAU	0	0	1	0	0	1
	gma-miR1513a-5p	UGAGAGAAAGCCAUGACUUAC	6	60	58	0	26	26
	gma-miR1513b	UGAGAGAAAGCCAUGACUUAC	6	85	64	0	19	31
	gma-miR1513c	UAUGAGAGAAAGCCAUGAC	7	200	271	1	45	81
	gma-miR1515	UCAUUUUGCGUGCAAUGAUCUG	0	13	11	0	1	27
	gma-miR1516*	CAAGUUAUAAGCUCUUUUGAGAG	0	1	1	0	0	1
	gma-miR1517	AGUCUUGGUCAAUGUCGUUCGAAA	0	1	0	0	0	2
	gma-miR1518	UGUGUUGUAAAGUGAAUAUCA	0	1	1	0	0	3
	gma-miR1519	UAAGUGUUGCAAAAUAGUCAUU	0	6	8	0	2	1
	gma-miR1520a	UAGAACAUGAUACAUGACAGUCA	0	1	0	0	0	2
	gma-miR1520b	GUGACAGUCAUCAUUUAAUAAGA	0	6	6	0	2	2
	gma-miR1520c	UUCAAUAAGAACGUGACACGUGA	0	5	9	0	1	0
	gma-miR1520d	AUCAGAACAUGACACGUGACAA	0	3	2	0	1	2
	gma-miR1520e	CAAUAAGAACGUGACAUAUGACAG	0	8	12	0	1	4
	gma-miR1520f	CAAUCAGAACAUGACACAUGACAA	0	3	1	0	1	3
	gma-miR1520g	CAAUCAGAACAUGACACGUGACAA	0	4	2	0	1	2
	gma-miR1520h	AACGUCCAAUCAGAACGUGACAUG	0	0	0	0	1	0
	gma-miR1520i	AACGUGACACGUGACGGUCAACAU	0	1	2	0	1	2
	gma-miR1520j	AAGAACGUGACACAUGACAAUCAA	1	3	0	0	0	3
	gma-miR1520k	AAUCAGAACAUGACACAUGACAGU	0	6	7	0	1	2
	gma-miR1520l	AAUCAGAACAUGACACGUGAUAGU	1	2	1	0	0	2
	gma-miR1520m	AAUCAGAACAUGACAUGUGACAAU	0	6	5	0	6	7
	gma-miR1520n	UCAAUCAGAACAUGACACGUGACA	0	5	3	0	0	0
	gma-miR1520q	AUUGACCAAUCAGAACAUGACACA	0	3	2	0	2	0
	gma-miR1520r	UGUCACAUCCUGGUUGGACAUGAA	0	3	0	0	0	4
	gma-miR1521a	CUGUUAAUGGAAAAUGUUGA	0	0	0	0	0	1
	gma-miR1521b	GACUGUCACGUGUCAUAAUCAUA	0	2	0	0	0	1
	gma-miR1523	AUGGGAUAAAUGUGAGCUCA	1	3	6	0	2	4
	gma-miR1524	CGAGUCCGAGGAAGGAACUCC	0	3	1	0	1	0
	gma-miR1526	CCGGAAGAGGAAAAUUAAGCAA	0	1	3	0	0	2
	gma-miR1528	AUAGAUUAGAUCAAUAUAUUAGU	0	0	0	0	1	0
	gma-miR1531	UCGUCCAUAUGGGAAGACUUGUC	0	2	0	0	0	0
	gma-miR1532	AACACGCUAAGCGAGAGGAGCUC	0	0	0	0	0	2
	gma-miR1534	UAUUUUGGGUAAAUAGUCAU	0	1	0	0	0	0
	gma-miR1535	CUUGUUUGUGGUGAUGUCU	0	0	10	0	1	13
	gma-miR1536	AAGCAGAGACAAAUGUGUUUA	7	43	47	3	13	87
	gma-miR2107	CAAACCUCCGUAGCCUGUAUC	1	1	3	0	0	2
	gma-miR2108a	UUAAUGUGUUGUGUUUGUCGG	0	0	0	0	0	1
	gma-miR2109	UGCGAGUGUCUUCGCCUCUG	47	669	709	8	190	629
	gma-miR2111a	GUCCUUGGGAUGCAGAUUACG	0	3	0	0	0	0
	gma-miR2118a	UUGCCGAUUCCACCCAUUCCU	192	1629	2080	99	629	9535
	gma-miR2118b	UUGCCGAUUCCACCCAUUCCU	192	1624	2075	99	626	9532
	gma-miR2119	UCAAAGGGAGUUGUAGGGGAA	0	1	0	0	0	0
	gma-miR3522	AGACCAAAUGAGCAGCUGA	3	47	39	0	10	151
	gma-miR4340	UGCAGAGAUAGGGACGCGCUUA	0	1	0	0	0	0
	gma-miR4341	UGUGUUGAAAGUUUAACAUGACGG	0	0	0	0	0	1
	gma-miR4343b	UCUUACAGAUCAAGUUGAUUCGGA	0	0	1	1	0	0
	gma-miR4344	AAGUAGACAUUCUAAGACGUUGCU	0	0	0	0	0	1
	gma-miR4345	UAAGACGGAACUUACAAAGAUU	2	27	8	2	8	57
	gma-miR4346	GAAAGACCAAACGAGAAGCUGCAU	0	0	1	0	0	0
	gma-miR4347	AAGCUUCUUACGGAUCAAGUUGAU	0	0	1	0	0	0
	gma-miR4348	AAACUUGUAAGAUGGUGACAUU	0	0	1	0	0	1
	gma-miR4349	UAUUGGCUAGAGAUAAGACAAAGA	0	0	2	0	1	1
	gma-miR4350	UCAAAUGAUUUUGUGUCGUUGG	0	4	0	0	0	5
	gma-miR4351	AUUGGGAUUCAGUUGGAGUUGG	0	3	0	0	0	0
	gma-miR4353	CAAGUCGUAGCCGGUGUUAUUACU	0	1	1	0	0	0
	gma-miR4354	CAAUUGGAUCGGUCCAACCGGC	0	0	2	0	0	0
	gma-miR4356	CAGGACUGUCUUAGAAAGCCAGGC	0	0	1	0	0	0
	gma-miR4358	CAGUGCAUGACUAUAUCGCCAG	0	1	1	0	0	1
	gma-miR4360	CAGUUGACGUACGUACGGAUUGAC	1	1	0	0	0	2
	gma-miR4361	CCGGAAGAGACUUACGGAUCAACU	0	0	2	0	0	0
	gma-miR4362	CCUUAGGACAGACGUCAUGUAG	0	0	2	0	0	0
	gma-miR4363	CGAUUACCAGAAGGCUUAUUAG	0	0	1	0	0	2
	gma-miR4364a	CGCGAGAUCGCACGGAAGAAGGUU	0	0	2	0	0	3
	gma-miR4364b	UAACAACAGCGGAAGAACCUUCUU	0	0	1	0	0	3
	gma-miR4365	AAGAACUUCUUCCGCGAGAUCGCA	0	1	1	0	1	2
	gma-miR4366	CUACUUAGUAGAGAUUUGUUGG	0	4	0	0	0	1
	gma-miR4367	CUGAACCCUAGCGAAGUAAAUC	1	1	0	2	1	4
	gma-miR4368a	AAGACGGUACUUACCUCAGUAACA	0	1	0	0	0	0
	gma-miR4368b	AAGGACGGUACUUACGUAAGCAAC	0	0	1	0	0	1
	gma-miR4369	GGAUCAAGCUGAUCCGGAAGUGGA	0	1	2	0	0	0
	gma-miR4370	AGUAGACUCGUCCGAUUUUGCGUA	0	2	2	0	0	3
	gma-miR4371a	AAGUGAUGACAUGACAAGCGAAGU	0	0	1	0	0	0
	gma-miR4372a	UAAAAUCGUGACAUGUGACGGUCA	0	0	0	0	1	0
	gma-miR4374a	UAAGACGGUCGUGAUGUCAGCA	0	0	0	0	0	2
	gma-miR4374b	UACUUUCAAAGACGUUGUUGAG	0	3	1	0	1	2
	gma-miR4376-5p	UACGCAGGAGAGAUGACGCUGU	0	8	8	0	5	17
	gma-miR4376a-3p	AGCAUCAUAUCUCCUGCAUAG	0	1	0	0	0	3
	gma-miR4377	UACGUCAUCGCUGAAUGGAAGACG	0	1	1	0	0	2
	gma-miR4379	UAGAGUGUAUACUGUGAGAGGCCU	0	1	0	0	0	1
	gma-miR4382	UAUGUUAACUGAUUUCAUGGAU	1	5	3	0	2	4
	gma-miR4383	UAUUGGAUCUCAGUUGAACCGGUC	0	5	2	1	1	0
	gma-miR4384	AAUCAGACACUGCAUUCAAAGACG	0	1	0	0	0	0
	gma-miR4387b	AAGGUGUGAUGGCAUGACACUCUG	1	1	1	0	0	0
	gma-miR4387e	UGUUAGUGAUAAGGCGUGAUG	0	0	1	0	0	1
	gma-miR4389	UCGGUCGGACCGAUCCAAUCGGAA	0	1	2	0	0	0
	gma-miR4390	UCGUACUCGUCGGGUAUCGGGUAU	0	1	0	0	0	0
	gma-miR4391	UCUCGGCAAAGAACUAAGAAGAAG	0	1	0	0	0	1
	gma-miR4393a	UGAGAAAAGGACGGCAGAAAAGCC	0	0	0	0	0	1
	gma-miR4394	AAUGGACUAAAGAGAAAGGGGCCG	0	0	1	0	1	0
	gma-miR4395	UGGAUAGGAGUAUGGGCUUGAG	0	2	1	0	0	3
	gma-miR4396	UGUAGUUUCUAAGACGAUGCUGAC	0	0	0	0	0	1
	gma-miR4397-5p	CAUCGUUGACGCUGACUGUACG	1	1	0	0	1	1
	gma-miR4398	UGUCAGCGGAGUGAGAAGACGAAA	0	1	1	0	0	1
	gma-miR4399	UUAACGAAAAAGGACUAACGAC	1	0	2	0	0	1
	gma-miR4401a	ACAACGUCUUUGAAAGUAGGCAUU	0	0	0	0	0	1
	gma-miR4403	ACGGACACCGAACACGACACGGAC	0	1	0	0	0	0
	gma-miR4405	AUUCUAAGACGGUUAUCUGGGACC	0	1	0	0	0	4
	gma-miR4407	CAGAGGAAGCAGCACUUGUACC	0	0	0	0	1	2
	gma-miR4409	UAACAAGUGGGUUUGUUGACUG	1	39	11	2	3	54
	gma-miR4410	UAUGUUGAUCCGUAUGAGUCGUAC	0	1	2	0	1	0
	gma-miR4411	UUAUUGUAACUAAUUUGUCGGU	4	42	22	0	6	15
	gma-miR4412-3p	AGUGGCGUAGAUCCCCACAAC	0	5	3	0	1	4
	gma-miR4412-5p	UGUUGCGGGUAUCUUUGCCUC	243	600	1215	4	437	741
	gma-miR4413a	AAGAGAAUUGUAAGUCACUG	8	53	56	2	16	135
	gma-miR4413b	UAAGAGAAUUGUAAGUCACU	0	0	1	0	0	0
	gma-miR4414	AGCUGCUGACUCGUUGGCUC	0	1	0	0	0	1
	gma-miR4415a-3p	UUGAUUCUCAUCACAACAUGG	0	2	0	0	1	4
	gma-miR4415b	UUGAUUCUCAUCACAACAUGG	0	2	0	0	1	4
	gma-miR4416a	ACGGGUCGCUCUCACCUAGG	1	2	4	0	2	12
	gma-miR4992	AUUCUAAGAUGGUUUUUGUUAG	0	1	0	0	0	0
	gma-miR4994	GGUUAGCUCAAGGAUCUCAC	0	1	3	0	1	5
	gma-miR4995	AGGCAGUGGCUUGGUUAAGGG	0	1	2	0	0	1
	gma-miR4996	UAGAAGCUCCCCAUGUUCUC	5	46	35	0	11	56
	gma-miR4997	GAUCGUCAAGCGCGAAGAUGAGG	2	61	33	2	19	41
	gma-miR4998	AGUUUCGUGACUACAACUUCUG	3	74	33	0	11	115
	gma-miR5030	AGAACAAUUUGUGUUUUACCGG	0	1	0	0	0	0
	gma-miR5031	UUAAUGAUUAACAUCUAAUUU	0	2	0	0	0	0
	gma-miR5032	AGAGCCACUUUUGGGUUCCCUAU	33	126	109	85	27	264
	gma-miR5033	GGCUGUACAAAAGGAAACUAC	2	1	5	1	2	10
	gma-miR5034	GGUACCCUUUCAGAUAGUCUCA	1	28	20	0	11	26
	gma-miR5035	CUUCUAAACAUUUUUUCCCUUA	0	3	1	0	0	0
	gma-miR5036	AGAGGCCCUUGGGGAGGAGUAA	0	2	2	0	0	0
	gma-miR5037a	GCCUCAAAGGCUUCCACUACUG	0	9	1	0	0	4
	gma-miR5037b	AACCCUCAAAGGCUUCCUAG	1	21	3	0	3	1
	gma-miR5037c	AGUGGAACUUUGAGGCCUGC	0	5	2	0	1	5
	gma-miR5037d	CGGGAGCCUAUGAAGGUUAAC	0	5	1	0	0	1
	gma-miR5038a	UGAGAAUUUGGCCUCUGUCCA	33	237	335	10	98	252
	gma-miR5038b	UGAGAAUUUGGCCUCUGUCCA	33	224	324	6	97	239
	gma-miR5040	AUGAUAUAUAACAAGCAUGAG	0	3	1	1	0	2
	gma-miR5041	UUUCAUCUUCAACUUGCUCAA	0	0	0	0	0	3
	gma-miR5042	UAUCUUGGAUCACAGCCCCAUU	0	2	0	0	0	0
	gma-miR5043	UGUCCCCUUCUCUGCACCACC	0	0	0	0	0	1
	gma-miR5044	GUAGUGGAUGCCUAGAGGUCCA	0	14	0	0	2	7
	gma-miR5368	GGACAGUCUCAGGUAGACA	123	195	487	53	6374	296
	gma-miR5370	CUAAAGAUUGUCCAAAAGGAA	0	7	5	1	1	3
	gma-miR5371-3p	UCUCAGUGACUAAUUUCUAGA	20	164	187	3	64	190
	gma-miR5371-5p	UAGGAAUUAGUCACUCAGAUC	75	131	274	3	165	274
	gma-miR5372	UUGUUCGAUAAAACUGUUGUG	2	7	3	0	2	9
	gma-miR5373	UCUCUUGAUUCUAGAUGAUGU	0	2	4	0	1	21
	gma-miR5374	UUAUAGUCUGACAUCUGGAAU	0	8	6	0	8	22
	gma-miR5375	ACUAUAGAAGUACUUGUGGAGC	1	8	6	1	1	4
	gma-miR5376	UGAAGAUUUGAAGAAUUUGGGA	0	21	5	0	1	23
	gma-miR5378	CAUCUGAAGGAUAGAACACAUA	0	2	2	0	2	2
	gma-miR5379	AUGAAAAUCAUUCAUUAUGAUAUC	0	2	1	0	0	4
	gma-miR5667	AAACAGAUCUAAAUGGAUUCC	0	0	1	0	0	1
	gma-miR5668	AGCAAUGGAAUUAUAGACUGC	0	1	3	0	2	2
	gma-miR5669	CAAUGUAGUGUGGUAAGUGGUC	0	0	2	0	0	2
	gma-miR5671	CAUGGAAGUGAAUCGGGUGAC	1	1	0	0	2	0
	gma-miR5672	CAUGGUAGUGGAAGAAAUGGA	0	0	0	0	0	1
	gma-miR5674a	UAAUUGUGUUGUACAUUAUCA	0	3	5	0	1	3
	gma-miR5675	UAGAGACGACAACAAUGGAAA	0	1	0	0	0	1
	gma-miR5677	UUUGGUCUUUAAUCAAGCUGA	0	0	1	0	0	0
	gma-miR5678	UUCCAUGAUAAGAUCUUUGAC	0	1	3	0	0	3
	gma-miR5679	UUGGUGACCCAGAAGAAGUUGA	0	1	0	0	0	0

## Sheet: Sheet1
	S-A	S-B	S-C	L-A	L-B	L-C
	285	1361	2335	32	968	1484
	0	4	2	0	4	8
	170	1003	978	19	562	1019
	171	1042	1010	19	577	1071
	170	1002	980	19	563	1016
	0	4	2	0	3	6
	170	1008	980	19	562	1028
	298	1386	2373	33	981	1517
	171	1042	1010	19	577	1071
	171	1009	978	19	562	1028
	304	1429	2406	35	1005	1568
	172	1019	988	19	566	1038
	174	1034	1021	21	589	1049
	297	1382	2366	33	977	1515
	300	1439	2382	36	983	1596
