# Supplementary material for: Identification of MicroRNAs in Response to Different Day Lengths in Soybean Using High-Throughput Sequencing and qRT-PCR
Source: PLoS One. 2015 Jul 10;10(7):e0132621. doi: 10.1371/journal.pone.0132621 (PMC4498749; doi:10.1371/journal.pone.0132621)
Supplement: S7 Table — GO and KEGG analyses were used for the function analysis of the target genes. (XLSX) [file pone.0132621.s009.xlsx]

## Sheet: Sheet1
S7 Table. The function analysis of the targets and its locus that targeted by miRNAs.
miRNA_Acc.	Target_Acc.	Target_start	Target_end
gma-miR1507a	Glyma04g29220.1	797	817	NBS-LRR resistance protein RGH1
	Glyma05g09220.1	3293	3312	unnamed protein product
gma-miR1508c	Glyma09g30500.1	14	34	Tetratricopeptide-like helical
	Glyma09g39260.1	80	100	Tetratricopeptide-like helical
	Glyma16g28020.1	206	226	Putative uncharacterized protein
	Glyma09g07290.1	81	100	Putative uncharacterized protein
gma-miR1510a-3p	Glyma06g36310.1	453	475	TIR-NBS-LRR type disease resistance protein
	Glyma04g39740.1	651	673	Putative uncharacterized protein
	Glyma19g07660.1	970	991	Functional candidate resistance protein KR1
	Glyma16g26270.1	658	679	Functional candidate resistance protein KR1
	Glyma19g07680.1	538	559	Resistance protein
	Glyma16g24940.1	655	676	Functional candidate resistance protein KR1
	Glyma16g27540.1	619	640	Functional candidate resistance protein KR1
gma-miR1512b	Glyma08g17790.1	1196	1217	Putative uncharacterized protein
gma-miR1513b	Glyma07g30660.1	104	124	F-box protein CPR30
	Glyma16g32750.1	74	94	F-box/kelch-repeat protein
	Glyma01g44300.1	107	127	F-box/kelch-repeat protein
	Glyma06g21220.1	59	79	F-box/kelch-repeat protein
	Glyma06g21280.1	74	94	F-box/kelch-repeat protein
	Glyma06g21240.1	92	112	F-box/kelch-repeat protein
	Glyma17g02170.1	62	82	F-box protein CPR30
	Glyma16g32770.1	74	94	F-box/kelch-repeat protein
	Glyma16g32800.1	98	118	F-box/kelch-repeat protein
	Glyma08g27820.1	89	109	F-box/kelch-repeat protein
	Glyma17g02100.1	167	187	F-box/kelch-repeat protein
	Glyma16g32780.1	140	160	F-box/kelch-repeat protein
	Glyma08g27950.1	95	115	F-box/kelch-repeat protein
	Glyma02g16510.1	92	112	Putative uncharacterized protein
	Glyma07g17970.1	80	100	F-box/kelch-repeat protein
	Glyma17g17580.1	74	94	F-box/kelch-repeat protein
	Glyma06g01890.1	98	118	Putative F-box/kelch-repeat protein
	Glyma08g16930.1	81	100	F-box protein
	Glyma18g51030.1	44	64	F-box/kelch-repeat protein
	Glyma07g37650.1	126	145	F-box/kelch-repeat protein
gma-miR1515	Glyma09g02920.1	2639	2660	ATP binding protein, putative
	Glyma08g27660.1	738	758	Putative uncharacterized protein
gma-miR1518	Glyma01g00830.1	1778	1798	Putative uncharacterized protein
	Glyma06g47100.1	2084	2104	Putative uncharacterized protein
	Glyma03g38920.1	2330	2350	Putative uncharacterized protein
gma-miR1520q	Glyma01g09310.1	582	601	Predicted protein
	Glyma02g13790.1	585	604	Predicted protein
gma-miR1521b	Glyma03g40000.1	810	832	Predicted protein
gma-miR1536	Glyma07g15330.1	23	42	Dhs1
gma-miR156a	Glyma02g13370.1	1100	1119	Squamosa promoter-binding-like protein 6
	Glyma05g00200.1	1070	1089	Squamosa promoter-binding-like protein 12
	Glyma17g08840.1	1001	1020	Squamosa promoter-binding-like protein 12
	Glyma11g36980.1	1058	1077	Squamosa promoter-binding-like protein 12
	Glyma08g01450.1	1022	1041	Squamosa promoter-binding-like protein 13
	Glyma05g38180.1	935	954	Squamosa promoter-binding-like protein 13
	Glyma06g17700.1	919	938	Squamosa promoter-binding-like protein 13
	Glyma03g29900.1	761	780	Squamosa promoter-binding-like protein 9
	Glyma19g32800.1	737	756	Squamosa promoter-binding-like protein 9
	Glyma18g36960.1	713	732	Squamosa promoter-binding-like protein 14
	Glyma03g27200.1	734	753	Squamosa promoter-binding-like protein 7
	Glyma02g30670.1	758	777	Squamosa promoter-binding-like protein 17
	Glyma18g00890.1	239	258	Squamosa promoter-binding-like protein 12
	Glyma19g26390.1	818	837	Squamosa promoter-binding-like protein 16
	Glyma16g05900.1	269	288	Squamosa promoter-binding-like protein 16
gma-miR159a-3p	Glyma12g03650.1	2017	2036	Beta-galactosidase 13
	Glyma06g47000.1	840	859	R2R3-MYB transcription factor
	Glyma04g15150.1	843	862	R2R3-MYB transcription factor
	Glyma07g14480.1	106	126	Myb-related protein MYBAS2
	Glyma03g26830.1	106	126	Transcription factor MYB21
	Glyma15g08630.1	726	745	Putative uncharacterized protein
gma-miR160	Glyma19g36570.1	600	620	Putative auxin response factor ARF16
	Glyma14g33730.1	1173	1193	Auxin response factor, putative
	Glyma13g02410.1	1269	1289	Auxin response factor, putative
	Glyma04g43350.1	1326	1346	Auxin response factor, putative
	Glyma13g20370.1	1353	1373	Putative auxin response factor ARF16
	Glyma10g35480.1	394	413	Predicted protein
	Glyma13g40030.1	1267	1286	Auxin response factor, putative
	Glyma12g29720.1	1321	1340	Auxin response factor, putative
	Glyma11g20490.1	1303	1322	Auxin response factor, putative
	Glyma12g08110.1	1321	1340	Auxin response factor, putative
gma-miR162	Glyma19g45060.1	3044	3064	Helicase, C-terminal; Argonaute and Dicer protein, PAZ; Ribonuclease III
	Glyma03g42290.1	3077	3097	Helicase, C-terminal; Argonaute and Dicer protein, PAZ; Ribonuclease III
gma-miR164	Glyma06g35660.1	801	820	Transcription factor, putative
	Glyma12g26190.1	768	787	NO APICAL MERISTEM1
	Glyma13g34950.1	717	736	NO APICAL MERISTEM1
	Glyma12g35530.1	702	721	NO APICAL MERISTEM1
	Glyma06g21020.1	660	679	NAC domain protein NAC5
	Glyma17g10970.1	639	658	NAC domain protein
	Glyma05g00930.1	633	652	NAC domain protein
	Glyma15g40510.1	603	622	Transcriptional factor NAC35
	Glyma08g18470.1	603	622	NAC domain protein
gma-miR166a-3p	Glyma07g01950.1	561	580	DNA binding protein, putative
	Glyma08g21620.1	567	586	DNA binding protein, putative
	Glyma04g09000.1	6	25	Class III HD-Zip protein 8
	Glyma08g13110.1	531	550	Class III HD-Zip protein 4
	Glyma12g08080.1	561	580	Homeobox-leucine zipper protein REVOLUTA
	Glyma09g02750.1	558	577	Class III HD-Zip protein 4
	Glyma06g09100.1	555	574	Class III HD-Zip protein 8
	Glyma15g13640.1	558	577	Class III HD-Zip protein 4
	Glyma11g20520.1	561	580	Homeobox-leucine zipper protein REVOLUTA
	Glyma05g30000.1	591	610	Class III HD-Zip protein 4
gma-miR168	Glyma10g18090.1	622	641	hypothetical protein
gma-miR169	Glyma14g01080.1	882	901	Pentatricopeptide repeat-containing protein
	Glyma19g35620.1	791	811	Putative Asp1
gma-miR171a	Glyma11g17490.1	1134	1153	Scarecrow-like protein 6
	Glyma01g18100.1	765	784	Scarecrow-like protein 6
gma-miR172a	Glyma02g09600.1	1178	1198	AP2 domain-containing transcription factor
	Glyma13g40470.1	1254	1273	Ethylene-responsive transcription factor RAP2-7
	Glyma12g07800.1	1266	1285	Ethylene-responsive transcription factor RAP2-7
	Glyma15g04930.1	1236	1255	Ethylene-responsive transcription factor RAP2-7
	Glyma19g36200.1	1230	1249	Floral homeotic protein APETALA2, putative
	Glyma03g33470.1	1233	1252	AP2 domain-containing transcription factor
	Glyma11g05720.1	1395	1414	APETAL2-like protein
	Glyma01g39520.1	1413	1432	APETAL2-like protein
	Glyma02g09600.1	1178	1198	AP2 domain-containing transcription factor
	Glyma13g40470.1	1254	1273	unnamed protein product
	Glyma12g07800.1	1266	1285	Ethylene-responsive transcription factor RAP2-7
	Glyma15g04930.1	1236	1255	Ethylene-responsive transcription factor RAP2-7
	Glyma19g36200.1	1230	1249	Floral homeotic protein APETALA2, putative
	Glyma03g33470.1	1233	1252	AP2 domain-containing transcription factor
	Glyma11g05720.1	1395	1414	APETAL2-like protein
	Glyma01g39520.1	1413	1432	APETAL2-like protein
gma-miR2109	Glyma16g10340.1	60	79	TMV resistance protein N
gma-miR2119	Glyma08g13590.1	2056	2075	Predicted protein
	Glyma05g30460.1	2062	2081	Predicted protein
gma-miR319f	Glyma03g38120.1	2073	2092	Boron transporter, putative
	Glyma19g40720.1	2151	2170	Boron transporter, putative
	Glyma15g09910.1	949	968	MdTCP2A protein
	Glyma13g29160.1	1330	1349	MdTCP2A protein
gma-miR393	Glyma19g27280.1	1503	1522	TRANSPORT INHIBITOR RESPONSE 1 protein, putative
	Glyma16g05500.1	1503	1522	TRANSPORT INHIBITOR RESPONSE 1 protein, putative
	Glyma10g02630.1	1062	1081	F-box/leucine rich repeat protein
	Glyma02g17170.1	1518	1537	F-box/leucine rich repeat protein
	Glyma03g36770.1	1521	1540	F-box/leucine rich repeat protein
	Glyma19g39420.1	1524	1543	F-box/leucine rich repeat protein
	Glyma02g07240.1	1506	1525	TRANSPORT INHIBITOR RESPONSE 1 protein, putative
gma-miR394c-5p	Glyma11g36960.1	1104	1123	Putative uncharacterized protein
	Glyma08g11030.1	1113	1132	Putative uncharacterized protein
	Glyma05g28050.1	1029	1048	Putative uncharacterized protein
	Glyma18g00870.1	1245	1264	Putative uncharacterized protein
gma-miR395a	Glyma08g14700.1	10	30	Sulfate transporter 2.1
	Glyma10g38760.1	334	354	ATP sulfurylase
	Glyma20g28980.1	337	357	ATP sulfurylase
gma-miR396a-3p	Glyma16g00260.1	698	717	Putative uncharacterized protein
gma-miR396a-5p	Glyma19g39020.1	370	390	Predicted protein
	Glyma03g36370.1	370	390	Predicted protein
	Glyma01g44470.1	336	357	Soybean clone JCVI-FLGm-16O8 unknown mRNA
	Glyma11g11820.1	375	396	unnamed protein product
	Glyma11g01060.1	312	333	PREDICTED: hypothetical protein
	Glyma12g01730.1	354	375	unnamed protein product
	Glyma07g04290.1	336	357	Putative uncharacterized protein
	Glyma17g05800.1	243	264	PREDICTED: hypothetical protein
	Glyma03g35010.1	492	513	Putative uncharacterized protein
	Glyma16g00970.1	342	363	unnamed protein product
	Glyma19g37740.1	564	585	Putative uncharacterized protein
gma-miR398a	Glyma02g31270.1	924	944	Putative uncharacterized protein
	Glyma06g19680.1	548	567	Putative uncharacterized protein
gma-miR408	Glyma04g42120.1	4	23	Putative uncharacterized protein
	Glyma06g12680.1	5	24	Putative uncharacterized protein
gma-miR4343b	Glyma08g23840.1	2270	2289	Putative uncharacterized protein
	Glyma07g00570.1	2384	2403	Putative uncharacterized protein
gma-miR4346	Glyma01g04670.1	859	879	Putative uncharacterized protein
gma-miR4351	Glyma07g35480.1	4254	4275	Glycine soja marker SL304 genomic sequence
	Glyma08g41350.1	5826	5847	Glycine soja marker SL304 genomic sequence
gma-miR4353	Glyma01g37490.1	592	612	D-lactate dehydrognease 2, putative
gma-miR4363	Glyma15g03110.1	109	130	Putative uncharacterized protein
gma-miR4365	Glyma20g35900.1	637	657	unnamed protein product
gma-miR4367	Glyma06g15400.1	513	534	Glycine max 24 kDa seed coat protein gene, complete cds
gma-miR4384	Glyma05g33910.1	234	253	Protein kinase
	Glyma08g05720.1	237	256	Protein kinase
gma-miR4390	Glyma12g10300.1	1287	1310	Cellulose synthase
	Glyma12g30010.1	279	299	Putative 3-isopropylmalate dehydrogenase small subunit
gma-miR4390	Glyma07g03610.1	285	305	3-isopropylmalate dehydratase, putative
gma-miR4395	Glyma10g07580.1	329	348	Putative uncharacterized protein
	Glyma13g21450.1	977	996	Putative uncharacterized protein
gma-miR4401	Glyma02g40110.1	1279	1301	CBL-interacting serine/threonine-protein kinase, putative
gma-miR4403	Glyma07g16230.1	677	700	Putative uncharacterized protein
	Glyma12g08500.1	928	950	Predicted protein
	Glyma06g22820.1	790	809	UDP-glucosyltransferase, putative
gma-miR4407	Glyma17g02080.1	392	413	denylate isopentenyltransferase
	Glyma15g11040.1	476	497	Isopentenyl transferase
	Glyma07g38620.1	332	353	Adenylate isopentenyltransferase
	Glyma17g11080.1	366	385	Kinase, putative
	Glyma03g29260.1	1194	1213	Predicted protein
gma-miR4409	Glyma06g25310.1	493	512	Putative uncharacterized protein
gma-miR4410	Glyma12g35160.1	516	538	Calmodulin binding protein, putative
gma-miR4413	Glyma07g11410.1	950	969	Putative uncharacterized protein
	Glyma07g11290.1	788	807	Putative uncharacterized protein
	Glyma16g27600.1	794	813	Tetratricopeptide-like helical
	Glyma09g07300.1	839	858	Putative uncharacterized protein
	Glyma09g07290.1	974	993	Putative uncharacterized protein
	Glyma16g31950.1	974	993	Putative uncharacterized protein
	Glyma09g30940.1	974	993	Putative uncharacterized protein
	Glyma16g27790.1	908	927	Putative uncharacterized protein
	Glyma14g38270.1	1118	1137	Putative uncharacterized protein
	Glyma16g25410.1	1025	1044	Putative uncharacterized protein
	Glyma09g07250.1	1025	1044	Putative uncharacterized protein
	Glyma01g44420.1	1154	1173	Pentatricopeptide repeat-containing protein
	Glyma09g30720.1	974	993	Putative uncharacterized protein
	Glyma09g39260.1	974	993	Tetratricopeptide-like helical
gma-miR4415a-3p	Glyma20g12150.1	130	149	Ascorbate oxidase
	Glyma13g03650.1	139	158	Ascorbate oxidase
gma-miR482a-3p	Glyma07g33600.1	147	166	Stress-related protein 1
gma-miR4996	Glyma13g25150.1	1084	1103	Polyphenol oxidase
	Glyma13g25260.1	1087	1106	Polyphenol oxidase
	Glyma07g31310.1	1105	1124	Tyrosinase
	Glyma07g31290.1	2557	2576	Putative uncharacterized protein
gma-miR5032	Glyma17g07340.1	1252	1272	Flavonoid 3-0-galactosyltransferase
gma-miR5037c	Glyma13g03290.1	143	162	Putative uncharacterized protein
gma-miR5041	Glyma13g26230.1	413	432	NBS-LRR type disease resistance protein RPG1-B
	Glyma05g17470.1	82	102	Disease resistance protein-like protein MsR1
	Glyma05g17460.1	487	507	Disease resistance protein-like protein MsR1
	Glyma04g06630.1	2355	2374	CHD3-type chromatin-remodeling factor PICKLE
	Glyma06g06720.1	2424	2443	CHD3-type chromatin-remodeling factor PICKLE
gma-miR5042	Glyma02g33900.1	377	398	unnamed protein product
	Glyma18g13650.1	904	925	Predicted protein
	Glyma02g03500.1	1138	1159	Predicted protein
gma-miR5043	Glyma16g17690.1	8847	8866	Putative uncharacterized protein
gma-miR530	Glyma01g44490.1	98	117	hypothetical protein
	Glyma02g01740.1	365	384	Putative uncharacterized protein
gma-miR5373	Glyma07g11880.1	541	561	Dead box ATP-dependent RNA helicase, putative
	Glyma08g20670.1	595	615	Dead box ATP-dependent RNA helicase, putative
	Glyma07g01260.1	595	615	Dead box ATP-dependent RNA helicase, putative
gma-miR5374	Glyma17g20860.1	912	932	Disease resistance protein-like protein MsR1
	Glyma05g09440.1	981	1001	Disease resistance protein-like protein MsR1
gma-miR5376	Glyma15g37340.1	328	348	Resistance protein KR4
	Glyma15g37320.1	250	270	Resistance protein KR4
	Glyma15g37390.1	328	348	Resistance protein KR4
	Glyma15g37290.1	328	348	Resistance protein KR4
gma-miR5668	Glyma16g25040.1	685	705	Resistance protein
	Glyma16g25080.1	253	273	Resistance protein
	Glyma16g24920.1	289	309	Functional candidate resistance protein KR1
	Glyma16g24940.1	685	705	Functional candidate resistance protein KR1
	Glyma16g25170.1	685	705	Functional candidate resistance protein KR1
	Glyma16g25020.1	769	789	Functional candidate resistance protein KR1
	Glyma19g07680.1	568	588	Resistance protein
	Glyma19g07650.1	721	741	Functional candidate resistance protein KR1
	Glyma16g25120.1	685	705	Resistance protein LM12
	Glyma16g25140.1	685	705	Functional candidate resistance protein KR1
	Glyma16g25010.1	604	624	Resistance protein LM12
	Glyma16g34070.1	196	216	R 12 protein
	Glyma16g25100.1	593	612	Resistance protein
	Glyma19g07700.1	403	423	Functional candidate resistance protein KR1
	Glyma16g33910.1	685	705	R 8 protein
gma-miR5669	Glyma19g02140.1	172	193	Putative uncharacterized protein
	Glyma01g00830.1	172	193	Putative uncharacterized protein
	Glyma06g47100.1	562	583	Putative uncharacterized protein
	Glyma03g38920.1	856	877	Putative uncharacterized protein
gma-miR5672	Glyma04g05910.1	837	856	Erecta, putative
gma-miR5674	Glyma07g11500.1	320	340	Putative uncharacterized protein
	Glyma09g30160.1	449	469	Putative uncharacterized protein
	Glyma09g30940.1	449	469	Putative uncharacterized protein
	Glyma07g11410.1	449	469	Putative uncharacterized protein
	Glyma09g30580.1	497	517	Putative uncharacterized protein
	Glyma09g30740.1	605	625	Putative uncharacterized protein
	Glyma09g30680.1	449	469	etratricopeptide-like helical
	Glyma09g30720.1	449	469	Putative uncharacterized protein
gma-miR5678	Glyma09g26960.1	1225	1244	Predicted protein
	Glyma19g06900.1	305	324	Mannose-1-phosphate guanyltransferase, putative
	Glyma04g34880.1	308	327	Predicted protein
	Glyma06g19830.1	308	327	Predicted protein
xxx-m0001-3p	Glyma07g12950.1	650	671	Calcineurin-like phosphoesterase
	Glyma13g12050.1	14294	14315	Putative senescence-associated protein
	Glyma19g07660.1	970	990	Functional candidate resistance protein KR1
	Glyma16g26270.1	658	678	Functional candidate resistance protein KR1
	Glyma19g07680.1	538	558	Resistance protein
	Glyma16g24940.1	655	675	Functional candidate resistance protein KR1
	Glyma18g12030.1	589	609	Putative uncharacterized protein
	Glyma04g39740.1	652	672	Putative uncharacterized protein
	Glyma06g36310.1	454	474	TIR-NBS-LRR type disease resistance protein
	Glyma19g07700.1	373	393	Functional candidate resistance protein KR1
	Glyma19g02670.1	634	654	Rj2 protein
	Glyma19g07650.1	691	711	Functional candidate resistance protein KR1
	Glyma12g27800.1	415	435	TIR-NBS-LRR type disease resistance protein
	Glyma16g27540.1	619	639	Functional candidate resistance protein KR1
	Glyma16g25140.1	656	675	Functional candidate resistance protein KR1
xxx-m0002-3p	Glyma18g51550.1	295	314	NBS type disease resistance protein
xxx-m0002-5p	Glyma12g01510.1	157	176	hypothetical protein
	Glyma09g35840.1	157	176	hypothetical protein
xxx-m0003-5p	Glyma16g32500.1	853	872	Putative uncharacterized protein
	Glyma16g09250.1	815	834	Putative uncharacterized protein
xxx-m0004-3p	Glyma13g12180.1	229	249	Putative uncharacterized protein
	Glyma13g12150.1	229	249	Putative uncharacterized protein
	Glyma13g12210.1	286	306	Putative uncharacterized protein Sb1150s002010
	Glyma13g12170.1	445	465	Putative uncharacterized protein
	Glyma13g11810.1	2351	2371	Putative senescence-associated protein
	Glyma16g29220.1	2831	2851	Serine-threonine protein kinase, plant-type, putative
	Glyma13g12060.1	6625	6645	Putative senescence-associated protein
	Glyma13g12050.1	11863	11883	Putative senescence-associated protein
	Glyma13g12000.1	2348	2368	Putative senescence-associated protein
	Glyma13g12020.1	2381	2401	Putative senescence-associated protein
	Glyma13g11820.1	1730	1750	Putative senescence-associated protein
	Glyma13g12070.1	2104	2124	Gag/pol polyprotein
	Glyma13g11940.1	1730	1750	Putative uncharacterized protein Sb0016s002240
	Glyma13g11980.1	3311	3331	Putative senescence-associated protein
	Glyma13g12030.1	695	715	Putative uncharacterized protein Sb0016s002240
	Glyma04g03880.1	231	250	unnamed protein product
	Glyma17g29370.1	611	630	H(+)-transporting ATPase
xxx-m0005-3p	Glyma13g12180.1	229	249	Putative uncharacterized protein
	Glyma13g12150.1	229	249	Putative uncharacterized protein
	Glyma13g12210.1	286	306	Putative uncharacterized protein Sb1150s002010
	Glyma13g12170.1	445	465	Putative uncharacterized protein
	Glyma13g11810.1	2351	2371	Putative senescence-associated protein
	Glyma16g29220.1	2831	2851	Serine-threonine protein kinase, plant-type, putative
	Glyma13g12060.1	277	297	Putative senescence-associated protein
	Glyma13g12050.1	1727	1747	Putative senescence-associated protein
	Glyma13g12000.1	2348	2368	Putative senescence-associated protein
	Glyma13g12020.1	2381	2401	Putative senescence-associated protein
	Glyma13g11820.1	1730	1750	Putative senescence-associated protein
	Glyma13g12070.1	2104	2124	Gag/pol polyprotein
	Glyma13g11940.1	1730	1750	Putative uncharacterized protein Sb0016s002240
	Glyma13g11980.1	3311	3331	Putative senescence-associated protein
	Glyma13g12030.1	695	715	Putative uncharacterized protein Sb0016s002240
	Glyma11g15160.1	605	624	Putative uncharacterized protein
	Glyma18g51550.1	295	314	NBS type disease resistance protein
xxx-m0006-3p	Glyma13g12180.1	229	249	Putative uncharacterized protein
	Glyma13g12150.1	229	249	Putative uncharacterized protein
	Glyma13g12210.1	286	306	Putative uncharacterized protein
	Glyma13g12170.1	445	465	Putative uncharacterized protein
	Glyma13g11810.1	2351	2371	Putative senescence-associated protein
	Glyma16g29220.1	2831	2851	Serine-threonine protein kinase, plant-type, putative
	Glyma13g12060.1	277	297	Putative senescence-associated protein
	Glyma13g12050.1	1727	1747	Putative senescence-associated protein
	Glyma13g12000.1	2348	2368	Putative senescence-associated protein
	Glyma13g12020.1	2381	2401	Putative senescence-associated protein
	Glyma13g11820.1	1730	1750	Putative senescence-associated protein
	Glyma13g12070.1	2104	2124	Gag/pol polyprotein
	Glyma13g11940.1	1730	1750	Putative uncharacterized protein
	Glyma13g11980.1	3311	3331	Putative senescence-associated protein
	Glyma13g12030.1	695	715	Putative uncharacterized protein
xxx-m0007-3p	Glyma13g12180.1	229	249	Putative uncharacterized protein
	Glyma13g12150.1	229	249	Putative uncharacterized protein
	Glyma13g12210.1	286	306	Putative uncharacterized protein
	Glyma13g12170.1	445	465	Putative uncharacterized protein
	Glyma13g11810.1	2351	2371	Putative senescence-associated protein
	Glyma16g29220.1	2831	2851	Serine-threonine protein kinase, plant-type, putative
	Glyma13g12060.1	277	297	Putative senescence-associated protein
	Glyma13g12050.1	1727	1747	Putative senescence-associated protein
	Glyma13g12000.1	2348	2368	Putative senescence-associated protein
	Glyma13g12020.1	2381	2401	Putative senescence-associated protein
	Glyma13g11820.1	1730	1750	Putative senescence-associated protein
	Glyma13g12070.1	2104	2124	Gag/pol polyprotein
	Glyma13g11940.1	1730	1750	Putative uncharacterized protein
	Glyma13g11980.1	3311	3331	Putative senescence-associated protein
	Glyma13g12030.1	695	715	Putative uncharacterized protein
	Glyma11g15160.1	605	624	Putative uncharacterized protein
xxx-m0009-3p	Glyma13g12180.1	229	249	Glycine max isolate 24 26S ribosomal RNA gene, partial sequence
	Glyma13g12150.1	229	249	Putative uncharacterized protein
	Glyma13g12210.1	286	306	Glycine max isolate 24 26S ribosomal RNA gene, partial sequence
	Glyma13g12170.1	445	465	Putative uncharacterized protein
	Glyma13g11810.1	2351	2371	Putative senescence-associated protein
	Glyma16g29220.1	2831	2851	Serine-threonine protein kinase, plant-type, putative
	Glyma13g12060.1	277	297	Putative senescence-associated protein
	Glyma13g12050.1	1727	1747	Putative senescence-associated protein
	Glyma13g12000.1	2348	2368	Putative senescence-associated protein
	Glyma13g12020.1	2381	2401	Putative senescence-associated protein
	Glyma13g11820.1	1730	1750	Putative senescence-associated protein
	Glyma13g12070.1	2104	2124	Gag/pol polyprotein
	Glyma13g11940.1	1730	1750	Putative uncharacterized protein
	Glyma13g11980.1	3311	3331	Putative senescence-associated protein
	Glyma13g12030.1	695	715	Putative uncharacterized protein
	Glyma13g12050.1	14294	14313	Putative senescence-associated protein
	Glyma13g11820.1	4380	4399	Putative senescence-associated protein
	Glyma13g12070.1	23403	23421	Gag/pol polyprotein
xxx-m0010-3p	Glyma09g30500.1	14	34	Tetratricopeptide-like helical
	Glyma09g39260.1	80	100	Tetratricopeptide-like helical
	Glyma16g28020.1	206	226	Putative uncharacterized protein
	Glyma09g07290.1	81	100	Putative uncharacterized protein
	Glyma12g37050.1	1536	1556	Ethylene receptor
	Glyma09g00490.1	1536	1556	Ethylene receptor
xxx-m0011-3p	Glyma09g39260.1	81	100	Tetratricopeptide-like helical
	Glyma09g07290.1	81	100	Putative uncharacterized protein
	Glyma16g28020.1	207	226	Putative uncharacterized protein
	Glyma09g30500.1	15	34	Tetratricopeptide-like helical
xxx-m0012-3p	Glyma13g34010.1	692	713	Cytochrome P450 monooxygenase CYP76O2
	Glyma19g26500.1	1802	1821	Probable metal-nicotianamine transporter YSL6
xxx-m0014-3p	Glyma16g28020.1	205	226	Putative uncharacterized protein
	Glyma09g30500.1	14	34	Tetratricopeptide-like helical
	Glyma09g39260.1	80	100	Tetratricopeptide-like helical
	Glyma09g07290.1	81	100	Putative uncharacterized protein
	Glyma10g36570.1	452	472	Putative uncharacterized protein
xxx-m0016-3p	Glyma11g15160.1	605	624	Ribosome maturation protein SBDS
xxx-m0017-3p	Glyma11g15160.1	605	624	Ribosome maturation protein SBDS
xxx-m0018-3p	Glyma19g07660.1	970	990	Functional candidate resistance protein KR1
	Glyma16g26270.1	658	678	Functional candidate resistance protein KR1
	Glyma19g07680.1	538	558	Resistance protein
	Glyma16g24940.1	655	675	Functional candidate resistance protein KR1
	Glyma18g12030.1	589	609	Putative uncharacterized protein
	Glyma04g39740.1	652	672	Putative uncharacterized protein
	Glyma06g36310.1	454	474	TIR-NBS-LRR type disease resistance protein
	Glyma19g07700.1	373	393	Functional candidate resistance protein KR1
	Glyma19g02670.1	634	654	Rj2 protein
	Glyma19g07650.1	691	711	Functional candidate resistance protein KR1
	Glyma12g27800.1	415	435	TIR-NBS-LRR type disease resistance protein
	Glyma16g27540.1	619	639	Functional candidate resistance protein KR1
	Glyma16g25140.1	656	675	Functional candidate resistance protein KR1
	Glyma08g24480.1	695	716	hypothetical protein
xxx-m0019-3p	Glyma09g39260.1	81	100	Tetratricopeptide-like helical
	Glyma09g07290.1	81	100	Putative uncharacterized protein
	Glyma16g28020.1	207	226	Putative uncharacterized protein
	Glyma09g30500.1	15	34	Tetratricopeptide-like helical
xxx-m0019-5p	Glyma02g06430.1	1448	1467	Somatic embryogenesis receptor kinase, putative
	Glyma16g25490.1	1634	1653	Somatic embryogenesis receptor kinase, putative
xxx-m0020-3p	Glyma04g03880.1	231	250	unnamed protein product
	Glyma17g18540.1	775	795	unnamed protein product
xxx-m0021-3p	Glyma04g03880.1	231	250	unnamed protein product
xxx-m0023-5p	Glyma03g34580.1	871	890	hypothetical protein
	Glyma19g37270.1	871	890	hypothetical protein
xxx-m0025-3p	Glyma11g15160.1	605	624	Ribosome maturation protein SBDS
xxx-m0026-3p	Glyma04g32130.1	1125	1144	hypothetical protein
	Glyma06g22410.1	1125	1144	hypothetical protein
xxx-m0031-3p	Glyma11g15160.1	605	624	Ribosome maturation protein SBDS
xxx-m0032-3p	Glyma11g15160.1	605	624	Ribosome maturation protein SBDS
xxx-m0033-3p	Glyma11g15160.1	605	624	Ribosome maturation protein SBDS
xxx-m0034-3p	Glyma04g03880.1	231	250	unnamed protein product
