# Supplementary material for: Identification of MicroRNAs in Response to Different Day Lengths in Soybean Using High-Throughput Sequencing and qRT-PCR
Source: PLoS One. 2015 Jul 10;10(7):e0132621. doi: 10.1371/journal.pone.0132621 (PMC4498749; doi:10.1371/journal.pone.0132621)
Supplement: S8 Table — (XLSX) [file pone.0132621.s010.xlsx]

## Sheet: Sheet1
#miRNA_id	Sequence	Info
gma-miR5667	AAACAGAUCUAAAUGGAUUCC	Soybean_L-C:gma-miR5667	Soybean_S-C:gma-miR5667
gma-miR4348	AAACUUGUAAGAUGGUGACAUU	Soybean_L-C:gma-miR4348	Soybean_S-C:gma-miR4348
gma-miR1532	AACACGCUAAGCGAGAGGAGCUC	Soybean_S-C:gma-miR1532
gma-miR1511	AACCAGGCUCUGAUACCAUG	Soybean_L-A:gma-miR1511	Soybean_L-B:gma-miR1511	Soybean_L-C:gma-miR1511	Soybean_S-A:gma-miR1511	Soybean_S-B:gma-miR1511	Soybean_S-C:gma-miR1511
gma-miR5037b	AACCCUCAAAGGCUUCCUAG	Soybean_L-A:gma-miR5037b	Soybean_L-B:gma-miR5037b	Soybean_L-C:gma-miR5037b	Soybean_S-B:gma-miR5037b	Soybean_S-C:gma-miR5037b
gma-miR1520h	AACGUCCAAUCAGAACGUGACAUG	Soybean_S-B:gma-miR1520h
gma-miR1520i	AACGUGACACGUGACGGUCAACAU	Soybean_L-B:gma-miR1520i	Soybean_L-C:gma-miR1520i	Soybean_S-B:gma-miR1520i	Soybean_S-C:gma-miR1520i
gma-miR396d	AAGAAAGCUGUGGGAGAAUAUGGC	Soybean_L-A:gma-miR396d	Soybean_L-B:gma-miR396d	Soybean_L-C:gma-miR396d	Soybean_S-A:gma-miR396d	Soybean_S-B:gma-miR396d	Soybean_S-C:gma-miR396d
gma-miR1520j	AAGAACGUGACACAUGACAAUCAA	Soybean_L-A:gma-miR1520j	Soybean_L-B:gma-miR1520j	Soybean_S-C:gma-miR1520j
gma-miR4365	AAGAACUUCUUCCGCGAGAUCGCA	Soybean_L-B:gma-miR4365	Soybean_L-C:gma-miR4365	Soybean_S-B:gma-miR4365	Soybean_S-C:gma-miR4365
gma-miR4368a	AAGACGGUACUUACCUCAGUAACA	Soybean_L-B:gma-miR4368a
gma-miR4413	AAGAGAAUUGUAAGUCACUG	Soybean_L-A:gma-miR4413	Soybean_L-B:gma-miR4413	Soybean_L-C:gma-miR4413	Soybean_S-A:gma-miR4413	Soybean_S-B:gma-miR4413	Soybean_S-C:gma-miR4413
gma-miR1536	AAGCAGAGACAAAUGUGUUUA	Soybean_L-A:gma-miR1536	Soybean_L-B:gma-miR1536	Soybean_L-C:gma-miR1536	Soybean_S-A:gma-miR1536	Soybean_S-B:gma-miR1536	Soybean_S-C:gma-miR1536
gma-miR169c	AAGCCAAGGAUGACUUGCCGA	Soybean_L-B:gma-miR169c	Soybean_S-C:gma-miR169c
gma-miR390b	AAGCUCAGGAGGGAUAGCACC	Soybean_L-B:gma-miR390b	Soybean_S-B:gma-miR390b	Soybean_S-C:gma-miR390b
gma-miR390a-5p	AAGCUCAGGAGGGAUAGCGCC	Soybean_L-A:gma-miR390a-5p	Soybean_L-B:gma-miR390a-5p	Soybean_L-C:gma-miR390a-5p	Soybean_S-A:gma-miR390a-5p	Soybean_S-B:gma-miR390a-5p	Soybean_S-C:gma-miR390a-5p
gma-miR4347	AAGCUUCUUACGGAUCAAGUUGAU	Soybean_L-C:gma-miR4347
gma-miR4368b	AAGGACGGUACUUACGUAAGCAAC	Soybean_L-C:gma-miR4368b	Soybean_S-C:gma-miR4368b
gma-miR4387b	AAGGUGUGAUGGCAUGACACUCUG	Soybean_L-A:gma-miR4387b	Soybean_L-B:gma-miR4387b	Soybean_L-C:gma-miR4387b
gma-miR4344	AAGUAGACAUUCUAAGACGUUGCU	Soybean_S-C:gma-miR4344
gma-miR4371a	AAGUGAUGACAUGACAAGCGAAGU	Soybean_L-C:gma-miR4371a
gma-miR1520k	AAUCAGAACAUGACACAUGACAGU	Soybean_L-B:gma-miR1520k	Soybean_L-C:gma-miR1520k	Soybean_S-B:gma-miR1520k	Soybean_S-C:gma-miR1520k
gma-miR1520l	AAUCAGAACAUGACACGUGAUAGU	Soybean_L-A:gma-miR1520l	Soybean_L-B:gma-miR1520l	Soybean_L-C:gma-miR1520l	Soybean_S-C:gma-miR1520l
gma-miR1520m	AAUCAGAACAUGACAUGUGACAAU	Soybean_L-B:gma-miR1520m	Soybean_L-C:gma-miR1520m	Soybean_S-B:gma-miR1520m	Soybean_S-C:gma-miR1520m
gma-miR4384	AAUCAGACACUGCAUUCAAAGACG	Soybean_L-B:gma-miR4384
gma-miR4394	AAUGGACUAAAGAGAAAGGGGCCG	Soybean_L-C:gma-miR4394	Soybean_S-B:gma-miR4394
gma-miR4401	ACAACGUCUUUGAAAGUAGGCAUU	Soybean_S-C:gma-miR4401
gma-miR156g	ACAGAAGAUAGAGAGCACAG	Soybean_L-A:gma-miR156g	Soybean_L-B:gma-miR156g	Soybean_L-C:gma-miR156g	Soybean_S-A:gma-miR156g	Soybean_S-B:gma-miR156g	Soybean_S-C:gma-miR156g
gma-miR4403	ACGGACACCGAACACGACACGGAC	Soybean_L-B:gma-miR4403
gma-miR171b-5p	ACGGCGUGAUAUUGGUACGGCUC	Soybean_L-A:gma-miR171b-5p	Soybean_L-B:gma-miR171b-5p	Soybean_L-C:gma-miR171b-5p	Soybean_S-A:gma-miR171b-5p	Soybean_S-B:gma-miR171b-5p	Soybean_S-C:gma-miR171b-5p
gma-miR4416	ACGGGUCGCUCUCACCUAGG	Soybean_L-A:gma-miR4416	Soybean_L-B:gma-miR4416	Soybean_L-C:gma-miR4416	Soybean_S-B:gma-miR4416	Soybean_S-C:gma-miR4416
gma-miR5375	ACUAUAGAAGUACUUGUGGAGC	Soybean_L-A:gma-miR5375	Soybean_L-B:gma-miR5375	Soybean_L-C:gma-miR5375	Soybean_S-A:gma-miR5375	Soybean_S-B:gma-miR5375	Soybean_S-C:gma-miR5375
gma-miR5030	AGAACAAUUUGUGUUUUACCGG	Soybean_L-B:gma-miR5030
gma-miR172f	AGAAUCUUGAUGAUGCUGCA	Soybean_L-A:gma-miR172f	Soybean_L-B:gma-miR172f	Soybean_L-C:gma-miR172f	Soybean_S-A:gma-miR172f	Soybean_S-B:gma-miR172f	Soybean_S-C:gma-miR172f
gma-miR172a	AGAAUCUUGAUGAUGCUGCAU	Soybean_L-A:gma-miR172a	Soybean_L-B:gma-miR172a	Soybean_L-C:gma-miR172a	Soybean_S-A:gma-miR172a	Soybean_S-B:gma-miR172a	Soybean_S-C:gma-miR172a
gma-miR172b-3p	AGAAUCUUGAUGAUGCUGCAU	Soybean_L-A:gma-miR172b-3p	Soybean_L-B:gma-miR172b-3p	Soybean_L-C:gma-miR172b-3p	Soybean_S-A:gma-miR172b-3p	Soybean_S-B:gma-miR172b-3p	Soybean_S-C:gma-miR172b-3p
gma-miR172h-3p	AGAAUCUUGAUGAUGCUGCAU	Soybean_L-A:gma-miR172h-3p	Soybean_L-B:gma-miR172h-3p	Soybean_L-C:gma-miR172h-3p	Soybean_S-A:gma-miR172h-3p	Soybean_S-B:gma-miR172h-3p	Soybean_S-C:gma-miR172h-3p
gma-miR482a-5p	AGAAUUUGUGGGAAUGGGCUGA	Soybean_L-A:gma-miR482a-5p	Soybean_L-B:gma-miR482a-5p	Soybean_L-C:gma-miR482a-5p	Soybean_S-A:gma-miR482a-5p	Soybean_S-B:gma-miR482a-5p	Soybean_S-C:gma-miR482a-5p
gma-miR3522	AGACCAAAUGAGCAGCUGA	Soybean_L-A:gma-miR3522	Soybean_L-B:gma-miR3522	Soybean_L-C:gma-miR3522	Soybean_S-B:gma-miR3522	Soybean_S-C:gma-miR3522
gma-miR5032	AGAGCCACUUUUGGGUUCCCUAU	Soybean_L-A:gma-miR5032	Soybean_L-B:gma-miR5032	Soybean_L-C:gma-miR5032	Soybean_S-A:gma-miR5032	Soybean_S-B:gma-miR5032	Soybean_S-C:gma-miR5032
gma-miR5036	AGAGGCCCUUGGGGAGGAGUAA	Soybean_L-B:gma-miR5036	Soybean_L-C:gma-miR5036
gma-miR171c	AGAUAUUGGUGCGGUUCAAUC	Soybean_L-B:gma-miR171c	Soybean_L-C:gma-miR171c	Soybean_S-B:gma-miR171c	Soybean_S-C:gma-miR171c
gma-miR5668	AGCAAUGGAAUUAUAGACUGC	Soybean_L-B:gma-miR5668	Soybean_L-C:gma-miR5668	Soybean_S-B:gma-miR5668	Soybean_S-C:gma-miR5668
gma-miR4376a-3p	AGCAUCAUAUCUCCUGCAUAG	Soybean_L-B:gma-miR4376a-3p	Soybean_S-C:gma-miR4376a-3p
gma-miR394a	AGCUCUGUUGGCUACACUUU	Soybean_L-A:gma-miR394a	Soybean_L-B:gma-miR394a	Soybean_L-C:gma-miR394a	Soybean_S-A:gma-miR394a	Soybean_S-B:gma-miR394a	Soybean_S-C:gma-miR394a
gma-miR4414	AGCUGCUGACUCGUUGGCUC	Soybean_L-B:gma-miR4414	Soybean_S-C:gma-miR4414
gma-miR159d	AGCUGCUUAGCUAUGGAUCCC	Soybean_L-A:gma-miR159d	Soybean_L-B:gma-miR159d	Soybean_L-C:gma-miR159d	Soybean_S-A:gma-miR159d	Soybean_S-B:gma-miR159d	Soybean_S-C:gma-miR159d
gma-miR396f	AGCUUUCUUGAACUUCUUAUGCCUA	Soybean_L-A:gma-miR396f	Soybean_L-B:gma-miR396f	Soybean_L-C:gma-miR396f	Soybean_S-A:gma-miR396f	Soybean_S-B:gma-miR396f	Soybean_S-C:gma-miR396f
gma-miR4995	AGGCAGUGGCUUGGUUAAGGG	Soybean_L-B:gma-miR4995	Soybean_L-C:gma-miR4995	Soybean_S-C:gma-miR4995
gma-miR1510b-5p	AGGGAUAGGUAAAACAACUACU	Soybean_S-C:gma-miR1510b-5p
gma-miR394b	AGGUGGGCAUACUGUCAACU	Soybean_L-A:gma-miR394b	Soybean_L-B:gma-miR394b	Soybean_L-C:gma-miR394b	Soybean_S-A:gma-miR394b	Soybean_S-B:gma-miR394b	Soybean_S-C:gma-miR394b
gma-miR4370	AGUAGACUCGUCCGAUUUUGCGUA	Soybean_L-B:gma-miR4370	Soybean_L-C:gma-miR4370	Soybean_S-C:gma-miR4370
gma-miR1517	AGUCUUGGUCAAUGUCGUUCGAAA	Soybean_L-B:gma-miR1517	Soybean_S-C:gma-miR1517
gma-miR5037c	AGUGGAACUUUGAGGCCUGC	Soybean_L-B:gma-miR5037c	Soybean_L-C:gma-miR5037c	Soybean_S-B:gma-miR5037c	Soybean_S-C:gma-miR5037c
gma-miR4412-3p	AGUGGCGUAGAUCCCCACAAC	Soybean_L-B:gma-miR4412-3p	Soybean_L-C:gma-miR4412-3p	Soybean_S-B:gma-miR4412-3p	Soybean_S-C:gma-miR4412-3p
gma-miR4998	AGUUUCGUGACUACAACUUCUG	Soybean_L-A:gma-miR4998	Soybean_L-B:gma-miR4998	Soybean_L-C:gma-miR4998	Soybean_S-B:gma-miR4998	Soybean_S-C:gma-miR4998
gma-miR171i-5p	AUAAGAAAGCAAUGCUCAAA	Soybean_L-C:gma-miR171i-5p	Soybean_S-B:gma-miR171i-5p	Soybean_S-C:gma-miR171i-5p
gma-miR1528	AUAGAUUAGAUCAAUAUAUUAGU	Soybean_S-B:gma-miR1528
gma-miR1520d	AUCAGAACAUGACACGUGACAA	Soybean_L-B:gma-miR1520d	Soybean_L-C:gma-miR1520d	Soybean_S-B:gma-miR1520d	Soybean_S-C:gma-miR1520d
gma-miR5379	AUGAAAAUCAUUCAUUAUGAUAUC	Soybean_L-B:gma-miR5379	Soybean_L-C:gma-miR5379	Soybean_S-C:gma-miR5379
gma-miR5040	AUGAUAUAUAACAAGCAUGAG	Soybean_L-B:gma-miR5040	Soybean_L-C:gma-miR5040	Soybean_S-A:gma-miR5040	Soybean_S-C:gma-miR5040
gma-miR408a	AUGCACUGCCUCUUCCCUGGC	Soybean_L-A:gma-miR408a	Soybean_L-B:gma-miR408a	Soybean_L-C:gma-miR408a	Soybean_S-B:gma-miR408a	Soybean_S-C:gma-miR408a
gma-miR408b-3p	AUGCACUGCCUCUUCCCUGGC	Soybean_L-A:gma-miR408b-3p	Soybean_L-B:gma-miR408b-3p	Soybean_L-C:gma-miR408b-3p	Soybean_S-B:gma-miR408b-3p	Soybean_S-C:gma-miR408b-3p
gma-miR408c	AUGCACUGCCUCUUCCCUGGC	Soybean_L-A:gma-miR408c	Soybean_L-B:gma-miR408c	Soybean_L-C:gma-miR408c	Soybean_S-B:gma-miR408c	Soybean_S-C:gma-miR408c
gma-miR1523	AUGGGAUAAAUGUGAGCUCA	Soybean_L-A:gma-miR1523	Soybean_L-B:gma-miR1523	Soybean_L-C:gma-miR1523	Soybean_S-B:gma-miR1523	Soybean_S-C:gma-miR1523
gma-miR4405	AUUCUAAGACGGUUAUCUGGGACC	Soybean_L-B:gma-miR4405	Soybean_S-C:gma-miR4405
gma-miR4992	AUUCUAAGAUGGUUUUUGUUAG	Soybean_L-B:gma-miR4992
gma-miR1520q	AUUGACCAAUCAGAACAUGACACA	Soybean_L-B:gma-miR1520q	Soybean_L-C:gma-miR1520q	Soybean_S-B:gma-miR1520q
gma-miR171h	AUUGAGACGAGCCGAAUCAAU	Soybean_L-A:gma-miR171h	Soybean_L-B:gma-miR171h	Soybean_L-C:gma-miR171h	Soybean_S-A:gma-miR171h	Soybean_S-B:gma-miR171h	Soybean_S-C:gma-miR171h
gma-miR4351	AUUGGGAUUCAGUUGGAGUUGG	Soybean_L-B:gma-miR4351
gma-miR482c-5p	AUUUGUGGGAAUGGGCUGAUUGG	Soybean_L-A:gma-miR482c-5p	Soybean_L-B:gma-miR482c-5p	Soybean_L-C:gma-miR482c-5p	Soybean_S-A:gma-miR482c-5p	Soybean_S-B:gma-miR482c-5p	Soybean_S-C:gma-miR482c-5p
gma-miR2107	CAAACCUCCGUAGCCUGUAUC	Soybean_L-A:gma-miR2107	Soybean_L-B:gma-miR2107	Soybean_L-C:gma-miR2107	Soybean_S-C:gma-miR2107
gma-miR4353	CAAGUCGUAGCCGGUGUUAUUACU	Soybean_L-B:gma-miR4353	Soybean_L-C:gma-miR4353
gma-miR1516*	CAAGUUAUAAGCUCUUUUGAGAG	Soybean_L-B:gma-miR1516*	Soybean_L-C:gma-miR1516*	Soybean_S-C:gma-miR1516*
gma-miR1520e	CAAUAAGAACGUGACAUAUGACAG	Soybean_L-B:gma-miR1520e	Soybean_L-C:gma-miR1520e	Soybean_S-B:gma-miR1520e	Soybean_S-C:gma-miR1520e
gma-miR1520f	CAAUCAGAACAUGACACAUGACAA	Soybean_L-B:gma-miR1520f	Soybean_L-C:gma-miR1520f	Soybean_S-B:gma-miR1520f	Soybean_S-C:gma-miR1520f
gma-miR1520g	CAAUCAGAACAUGACACGUGACAA	Soybean_L-B:gma-miR1520g	Soybean_L-C:gma-miR1520g	Soybean_S-B:gma-miR1520g	Soybean_S-C:gma-miR1520g
gma-miR5669	CAAUGUAGUGUGGUAAGUGGUC	Soybean_L-C:gma-miR5669	Soybean_S-C:gma-miR5669
gma-miR4354	CAAUUGGAUCGGUCCAACCGGC	Soybean_L-C:gma-miR4354
gma-miR4407	CAGAGGAAGCAGCACUUGUACC	Soybean_S-B:gma-miR4407	Soybean_S-C:gma-miR4407
gma-miR169k	CAGCCAAGAAUGACUUGCCGG	Soybean_L-B:gma-miR169k
gma-miR169l	CAGCCAAGAAUGACUUGCCGG	Soybean_L-B:gma-miR169l	Soybean_L-C:gma-miR169l	Soybean_S-C:gma-miR169l
gma-miR169b	CAGCCAAGGAUGACUUGCCGA	Soybean_L-B:gma-miR169b	Soybean_L-C:gma-miR169b	Soybean_S-C:gma-miR169b
gma-miR169f	CAGCCAAGGAUGACUUGCCGG	Soybean_L-A:gma-miR169f	Soybean_L-B:gma-miR169f	Soybean_L-C:gma-miR169f	Soybean_S-A:gma-miR169f	Soybean_S-B:gma-miR169f	Soybean_S-C:gma-miR169f
gma-miR169n	CAGCCAAGGGUGAUUUGCCGG	Soybean_L-A:gma-miR169n	Soybean_L-B:gma-miR169n	Soybean_L-C:gma-miR169n	Soybean_S-A:gma-miR169n	Soybean_S-C:gma-miR169n
gma-miR4356	CAGGACUGUCUUAGAAAGCCAGGC	Soybean_L-C:gma-miR4356
gma-miR4358	CAGUGCAUGACUAUAUCGCCAG	Soybean_L-B:gma-miR4358	Soybean_L-C:gma-miR4358	Soybean_S-C:gma-miR4358
gma-miR4360	CAGUUGACGUACGUACGGAUUGAC	Soybean_L-A:gma-miR4360	Soybean_L-B:gma-miR4360	Soybean_S-C:gma-miR4360
gma-miR4397-5p	CAUCGUUGACGCUGACUGUACG	Soybean_L-A:gma-miR4397-5p	Soybean_L-B:gma-miR4397-5p	Soybean_S-B:gma-miR4397-5p	Soybean_S-C:gma-miR4397-5p
gma-miR5378	CAUCUGAAGGAUAGAACACAUA	Soybean_L-B:gma-miR5378	Soybean_L-C:gma-miR5378	Soybean_S-B:gma-miR5378	Soybean_S-C:gma-miR5378
gma-miR5671	CAUGGAAGUGAAUCGGGUGAC	Soybean_L-A:gma-miR5671	Soybean_L-B:gma-miR5671	Soybean_S-B:gma-miR5671
gma-miR5672	CAUGGUAGUGGAAGAAAUGGA	Soybean_S-C:gma-miR5672
gma-miR4361	CCGGAAGAGACUUACGGAUCAACU	Soybean_L-C:gma-miR4361
gma-miR1526	CCGGAAGAGGAAAAUUAAGCAA	Soybean_L-B:gma-miR1526	Soybean_L-C:gma-miR1526	Soybean_S-C:gma-miR1526
gma-miR1507c	CCUCAUUCCAAACAUCAUCU	Soybean_L-A:gma-miR1507c	Soybean_L-B:gma-miR1507c	Soybean_L-C:gma-miR1507c	Soybean_S-A:gma-miR1507c	Soybean_S-B:gma-miR1507c	Soybean_S-C:gma-miR1507c
gma-miR4362	CCUUAGGACAGACGUCAUGUAG	Soybean_L-C:gma-miR4362
gma-miR1524	CGAGUCCGAGGAAGGAACUCC	Soybean_L-B:gma-miR1524	Soybean_L-C:gma-miR1524	Soybean_S-B:gma-miR1524
gma-miR171k	CGAUGUUGGUGAGGUUCAAUC	Soybean_L-B:gma-miR171k	Soybean_L-C:gma-miR171k	Soybean_S-B:gma-miR171k	Soybean_S-C:gma-miR171k
gma-miR171l	CGAUGUUGGUGAGGUUCAAUC	Soybean_L-B:gma-miR171l	Soybean_L-C:gma-miR171l	Soybean_S-B:gma-miR171l	Soybean_S-C:gma-miR171l
gma-miR4363	CGAUUACCAGAAGGCUUAUUAG	Soybean_L-C:gma-miR4363	Soybean_S-C:gma-miR4363
gma-miR4364a	CGCGAGAUCGCACGGAAGAAGGUU	Soybean_L-C:gma-miR4364a	Soybean_S-C:gma-miR4364a
gma-miR390a-3p	CGCUAUCCAUCCUGAGUUUC	Soybean_L-B:gma-miR390a-3p	Soybean_L-C:gma-miR390a-3p	Soybean_S-B:gma-miR390a-3p	Soybean_S-C:gma-miR390a-3p
gma-miR390c	CGCUAUCCAUCCUGAGUUUC	Soybean_L-A:gma-miR390c	Soybean_L-B:gma-miR390c	Soybean_L-C:gma-miR390c	Soybean_S-A:gma-miR390c	Soybean_S-B:gma-miR390c	Soybean_S-C:gma-miR390c
gma-miR5037d	CGGGAGCCUAUGAAGGUUAAC	Soybean_L-B:gma-miR5037d	Soybean_L-C:gma-miR5037d	Soybean_S-C:gma-miR5037d
gma-miR5370	CUAAAGAUUGUCCAAAAGGAA	Soybean_L-B:gma-miR5370	Soybean_L-C:gma-miR5370	Soybean_S-A:gma-miR5370	Soybean_S-B:gma-miR5370	Soybean_S-C:gma-miR5370
gma-miR4366	CUACUUAGUAGAGAUUUGUUGG	Soybean_L-B:gma-miR4366	Soybean_S-C:gma-miR4366
gma-miR4367	CUGAACCCUAGCGAAGUAAAUC	Soybean_L-A:gma-miR4367	Soybean_L-B:gma-miR4367	Soybean_S-A:gma-miR4367	Soybean_S-B:gma-miR4367	Soybean_S-C:gma-miR4367
gma-miR395a	CUGAAGUGUUUGGGGGAACUC	Soybean_L-A:gma-miR395a	Soybean_L-B:gma-miR395a	Soybean_L-C:gma-miR395a	Soybean_S-B:gma-miR395a	Soybean_S-C:gma-miR395a
gma-miR395b	CUGAAGUGUUUGGGGGAACUC	Soybean_L-A:gma-miR395b	Soybean_L-B:gma-miR395b	Soybean_L-C:gma-miR395b	Soybean_S-B:gma-miR395b	Soybean_S-C:gma-miR395b
gma-miR395c	CUGAAGUGUUUGGGGGAACUC	Soybean_L-A:gma-miR395c	Soybean_L-B:gma-miR395c	Soybean_L-C:gma-miR395c	Soybean_S-B:gma-miR395c	Soybean_S-C:gma-miR395c
gma-miR408b-5p	CUGGGAACAGGCAGGGCACG	Soybean_L-B:gma-miR408b-5p	Soybean_L-C:gma-miR408b-5p	Soybean_S-B:gma-miR408b-5p	Soybean_S-C:gma-miR408b-5p
gma-miR1521	CUGUUAAUGGAAAAUGUUGA	Soybean_S-C:gma-miR1521
gma-miR5035	CUUCUAAACAUUUUUUCCCUUA	Soybean_L-B:gma-miR5035	Soybean_L-C:gma-miR5035
gma-miR1535	CUUGUUUGUGGUGAUGUCU	Soybean_L-C:gma-miR1535	Soybean_S-B:gma-miR1535	Soybean_S-C:gma-miR1535
gma-miR4346	GAAAGACCAAACGAGAAGCUGCAU	Soybean_L-C:gma-miR4346
gma-miR1521b	GACUGUCACGUGUCAUAAUCAUA	Soybean_L-B:gma-miR1521b	Soybean_S-C:gma-miR1521b
gma-miR159e-5p	GAGCUCCUUGAAGUCCAAUU	Soybean_L-A:gma-miR159e-5p	Soybean_L-B:gma-miR159e-5p	Soybean_L-C:gma-miR159e-5p	Soybean_S-A:gma-miR159e-5p	Soybean_S-B:gma-miR159e-5p	Soybean_S-C:gma-miR159e-5p
gma-miR159a-5p	GAGCUCCUUGAAGUCCAAUUG	Soybean_L-A:gma-miR159a-5p	Soybean_L-B:gma-miR159a-5p	Soybean_L-C:gma-miR159a-5p	Soybean_S-A:gma-miR159a-5p	Soybean_S-B:gma-miR159a-5p	Soybean_S-C:gma-miR159a-5p
gma-miR1507c*	GAGGUGUUUGGGAUGAGAGAA	Soybean_L-B:gma-miR1507c*	Soybean_L-C:gma-miR1507c*	Soybean_S-A:gma-miR1507c*	Soybean_S-C:gma-miR1507c*
gma-miR4997	GAUCGUCAAGCGCGAAGAUGAGG	Soybean_L-A:gma-miR4997	Soybean_L-B:gma-miR4997	Soybean_L-C:gma-miR4997	Soybean_S-A:gma-miR4997	Soybean_S-B:gma-miR4997	Soybean_S-C:gma-miR4997
gma-miR172g	GCAGCACCAUCAAGAUUCAC	Soybean_L-A:gma-miR172g	Soybean_L-B:gma-miR172g	Soybean_L-C:gma-miR172g	Soybean_S-A:gma-miR172g	Soybean_S-B:gma-miR172g	Soybean_S-C:gma-miR172g
gma-miR172h-5p	GCAGCAGCAUCAAGAUUCACA	Soybean_L-B:gma-miR172h-5p	Soybean_L-C:gma-miR172h-5p	Soybean_S-B:gma-miR172h-5p	Soybean_S-C:gma-miR172h-5p
gma-miR172i	GCAGCAGCAUCAAGAUUCACA	Soybean_L-B:gma-miR172i	Soybean_L-C:gma-miR172i	Soybean_S-B:gma-miR172i	Soybean_S-C:gma-miR172i
gma-miR172j	GCAGCAGCAUCAAGAUUCACA	Soybean_L-A:gma-miR172j	Soybean_L-B:gma-miR172j	Soybean_L-C:gma-miR172j	Soybean_S-A:gma-miR172j	Soybean_S-B:gma-miR172j	Soybean_S-C:gma-miR172j
gma-miR5037	GCCUCAAAGGCUUCCACUACUG	Soybean_L-B:gma-miR5037	Soybean_L-C:gma-miR5037	Soybean_S-C:gma-miR5037
gma-miR396b-3p	GCUCAAGAAAGCUGUGGGAGA	Soybean_L-A:gma-miR396b-3p	Soybean_L-B:gma-miR396b-3p	Soybean_L-C:gma-miR396b-3p	Soybean_S-A:gma-miR396b-3p	Soybean_S-B:gma-miR396b-3p	Soybean_S-C:gma-miR396b-3p
gma-miR862b	GCUGGAUGUCUUUGAAGGA	Soybean_L-B:gma-miR862b	Soybean_L-C:gma-miR862b	Soybean_S-A:gma-miR862b	Soybean_S-B:gma-miR862b	Soybean_S-C:gma-miR862b
gma-miR172c	GGAAUCUUGAUGAUGCUGCAG	Soybean_L-A:gma-miR172c	Soybean_L-B:gma-miR172c	Soybean_S-C:gma-miR172c
gma-miR172d	GGAAUCUUGAUGAUGCUGCAGCAG	Soybean_L-A:gma-miR172d	Soybean_L-B:gma-miR172d	Soybean_S-C:gma-miR172d
gma-miR172e	GGAAUCUUGAUGAUGCUGCAGCAG	Soybean_L-A:gma-miR172e	Soybean_L-B:gma-miR172e	Soybean_S-C:gma-miR172e
gma-miR166i-5p	GGAAUGUCGUCUGGUUCGAG	Soybean_L-A:gma-miR166i-5p	Soybean_L-B:gma-miR166i-5p	Soybean_L-C:gma-miR166i-5p	Soybean_S-A:gma-miR166i-5p	Soybean_S-B:gma-miR166i-5p	Soybean_S-C:gma-miR166i-5p
gma-miR166a-5p	GGAAUGUUGUCUGGCUCGAGG	Soybean_L-A:gma-miR166a-5p	Soybean_L-B:gma-miR166a-5p	Soybean_L-C:gma-miR166a-5p	Soybean_S-A:gma-miR166a-5p	Soybean_S-B:gma-miR166a-5p	Soybean_S-C:gma-miR166a-5p
gma-miR166h-5p	GGAAUGUUGUUUGGCUCGAGG	Soybean_L-A:gma-miR166h-5p	Soybean_L-B:gma-miR166h-5p	Soybean_L-C:gma-miR166h-5p	Soybean_S-B:gma-miR166h-5p	Soybean_S-C:gma-miR166h-5p
gma-miR166j-5p	GGAAUGUUGUUUGGCUCGAGG	Soybean_L-A:gma-miR166j-5p	Soybean_L-B:gma-miR166j-5p	Soybean_L-C:gma-miR166j-5p	Soybean_S-B:gma-miR166j-5p	Soybean_S-C:gma-miR166j-5p
gma-miR5368	GGACAGUCUCAGGUAGACA	Soybean_L-A:gma-miR5368	Soybean_L-B:gma-miR5368	Soybean_L-C:gma-miR5368	Soybean_S-A:gma-miR5368	Soybean_S-B:gma-miR5368	Soybean_S-C:gma-miR5368
gma-miR4369	GGAUCAAGCUGAUCCGGAAGUGGA	Soybean_L-B:gma-miR4369	Soybean_L-C:gma-miR4369
gma-miR169h	GGCGAGACAUCUUGGCUCAUU	Soybean_S-C:gma-miR169h
gma-miR5033	GGCUGUACAAAAGGAAACUAC	Soybean_L-A:gma-miR5033	Soybean_L-B:gma-miR5033	Soybean_L-C:gma-miR5033	Soybean_S-A:gma-miR5033	Soybean_S-B:gma-miR5033	Soybean_S-C:gma-miR5033
gma-miR5034	GGUACCCUUUCAGAUAGUCUCA	Soybean_L-A:gma-miR5034	Soybean_L-B:gma-miR5034	Soybean_L-C:gma-miR5034	Soybean_S-B:gma-miR5034	Soybean_S-C:gma-miR5034
gma-miR4994	GGUUAGCUCAAGGAUCUCAC	Soybean_L-B:gma-miR4994	Soybean_L-C:gma-miR4994	Soybean_S-B:gma-miR4994	Soybean_S-C:gma-miR4994
gma-miR172b-5p	GUAGCAUCAUCAAGAUUCAC	Soybean_L-B:gma-miR172b-5p	Soybean_L-C:gma-miR172b-5p	Soybean_S-A:gma-miR172b-5p	Soybean_S-B:gma-miR172b-5p	Soybean_S-C:gma-miR172b-5p
gma-miR5044	GUAGUGGAUGCCUAGAGGUCCA	Soybean_L-B:gma-miR5044	Soybean_S-B:gma-miR5044	Soybean_S-C:gma-miR5044
gma-miR2111	GUCCUUGGGAUGCAGAUUACG	Soybean_L-B:gma-miR2111
gma-miR1520b	GUGACAGUCAUCAUUUAAUAAGA	Soybean_L-B:gma-miR1520b	Soybean_L-C:gma-miR1520b	Soybean_S-B:gma-miR1520b	Soybean_S-C:gma-miR1520b
gma-miR396i-3p	GUUCAAUAAAGCUGUGGGAAG	Soybean_L-A:gma-miR396i-3p	Soybean_L-B:gma-miR396i-3p	Soybean_L-C:gma-miR396i-3p	Soybean_S-A:gma-miR396i-3p	Soybean_S-B:gma-miR396i-3p	Soybean_S-C:gma-miR396i-3p
gma-miR4372	UAAAAUCGUGACAUGUGACGGUCA	Soybean_S-B:gma-miR4372
gma-miR4364b	UAACAACAGCGGAAGAACCUUCUU	Soybean_L-C:gma-miR4364b	Soybean_S-C:gma-miR4364b
gma-miR4409	UAACAAGUGGGUUUGUUGACUG	Soybean_L-A:gma-miR4409	Soybean_L-B:gma-miR4409	Soybean_L-C:gma-miR4409	Soybean_S-A:gma-miR4409	Soybean_S-B:gma-miR4409	Soybean_S-C:gma-miR4409
gma-miR1512	UAACUGAAAAUUCUUAAAGUAU	Soybean_L-C:gma-miR1512	Soybean_S-C:gma-miR1512
gma-miR1512c	UAACUGAACAUUCUUAGAGCAU	Soybean_L-C:gma-miR1512c	Soybean_S-C:gma-miR1512c
gma-miR1512b	UAACUGGAAAUUCUUAAAGCAU	Soybean_L-A:gma-miR1512b	Soybean_L-B:gma-miR1512b	Soybean_L-C:gma-miR1512b	Soybean_S-B:gma-miR1512b	Soybean_S-C:gma-miR1512b
gma-miR4345	UAAGACGGAACUUACAAAGAUU	Soybean_L-A:gma-miR4345	Soybean_L-B:gma-miR4345	Soybean_L-C:gma-miR4345	Soybean_S-A:gma-miR4345	Soybean_S-B:gma-miR4345	Soybean_S-C:gma-miR4345
gma-miR4374a	UAAGACGGUCGUGAUGUCAGCA	Soybean_S-C:gma-miR4374a
gma-miR4413b	UAAGAGAAUUGUAAGUCACU	Soybean_L-C:gma-miR4413b
gma-miR1519	UAAGUGUUGCAAAAUAGUCAUU	Soybean_L-B:gma-miR1519	Soybean_L-C:gma-miR1519	Soybean_S-B:gma-miR1519	Soybean_S-C:gma-miR1519
gma-miR5674	UAAUUGUGUUGUACAUUAUCA	Soybean_L-B:gma-miR5674	Soybean_L-C:gma-miR5674	Soybean_S-B:gma-miR5674	Soybean_S-C:gma-miR5674
gma-miR4376-5p	UACGCAGGAGAGAUGACGCUGU	Soybean_L-B:gma-miR4376-5p	Soybean_L-C:gma-miR4376-5p	Soybean_S-B:gma-miR4376-5p	Soybean_S-C:gma-miR4376-5p
gma-miR4377	UACGUCAUCGCUGAAUGGAAGACG	Soybean_L-B:gma-miR4377	Soybean_L-C:gma-miR4377	Soybean_S-C:gma-miR4377
gma-miR4374b	UACUUUCAAAGACGUUGUUGAG	Soybean_L-B:gma-miR4374b	Soybean_L-C:gma-miR4374b	Soybean_S-B:gma-miR4374b	Soybean_S-C:gma-miR4374b
gma-miR1508c	UAGAAAGGGAAAUAGCAGUUG	Soybean_L-A:gma-miR1508c	Soybean_L-B:gma-miR1508c	Soybean_L-C:gma-miR1508c	Soybean_S-A:gma-miR1508c	Soybean_S-B:gma-miR1508c	Soybean_S-C:gma-miR1508c
gma-miR1508b	UAGAAAGGGGAAUAGCAGUUG	Soybean_L-A:gma-miR1508b	Soybean_L-B:gma-miR1508b	Soybean_L-C:gma-miR1508b	Soybean_S-A:gma-miR1508b	Soybean_S-B:gma-miR1508b	Soybean_S-C:gma-miR1508b
gma-miR1520a	UAGAACAUGAUACAUGACAGUCA	Soybean_L-B:gma-miR1520a	Soybean_S-C:gma-miR1520a
gma-miR4996	UAGAAGCUCCCCAUGUUCUC	Soybean_L-A:gma-miR4996	Soybean_L-B:gma-miR4996	Soybean_L-C:gma-miR4996	Soybean_S-B:gma-miR4996	Soybean_S-C:gma-miR4996
gma-miR5675	UAGAGACGACAACAAUGGAAA	Soybean_L-B:gma-miR5675	Soybean_S-C:gma-miR5675
gma-miR4379	UAGAGUGUAUACUGUGAGAGGCCU	Soybean_L-B:gma-miR4379	Soybean_S-C:gma-miR4379
gma-miR169j-5p	UAGCCAAGAAUGACUUGCCGG	Soybean_L-B:gma-miR169j-5p	Soybean_S-C:gma-miR169j-5p
gma-miR5371-5p	UAGGAAUUAGUCACUCAGAUC	Soybean_L-A:gma-miR5371-5p	Soybean_L-B:gma-miR5371-5p	Soybean_L-C:gma-miR5371-5p	Soybean_S-A:gma-miR5371-5p	Soybean_S-B:gma-miR5371-5p	Soybean_S-C:gma-miR5371-5p
gma-miR5042	UAUCUUGGAUCACAGCCCCAUU	Soybean_L-B:gma-miR5042
gma-miR1513c	UAUGAGAGAAAGCCAUGAC	Soybean_L-A:gma-miR1513c	Soybean_L-B:gma-miR1513c	Soybean_L-C:gma-miR1513c	Soybean_S-A:gma-miR1513c	Soybean_S-B:gma-miR1513c	Soybean_S-C:gma-miR1513c
gma-miR482b-5p	UAUGGGGGGAUUGGGAAGGAAU	Soybean_L-B:gma-miR482b-5p	Soybean_L-C:gma-miR482b-5p	Soybean_S-A:gma-miR482b-5p	Soybean_S-B:gma-miR482b-5p	Soybean_S-C:gma-miR482b-5p
gma-miR482d-5p	UAUGGGGGGAUUGGGAAGGAAU	Soybean_L-B:gma-miR482d-5p	Soybean_L-C:gma-miR482d-5p	Soybean_S-A:gma-miR482d-5p	Soybean_S-B:gma-miR482d-5p	Soybean_S-C:gma-miR482d-5p
gma-miR4382	UAUGUUAACUGAUUUCAUGGAU	Soybean_L-A:gma-miR4382	Soybean_L-B:gma-miR4382	Soybean_L-C:gma-miR4382	Soybean_S-B:gma-miR4382	Soybean_S-C:gma-miR4382
gma-miR4410	UAUGUUGAUCCGUAUGAGUCGUAC	Soybean_L-B:gma-miR4410	Soybean_L-C:gma-miR4410	Soybean_S-B:gma-miR4410
gma-miR4383	UAUUGGAUCUCAGUUGAACCGGUC	Soybean_L-B:gma-miR4383	Soybean_L-C:gma-miR4383	Soybean_S-A:gma-miR4383	Soybean_S-B:gma-miR4383
gma-miR171j	UAUUGGCCUGGUUCACUCAGA	Soybean_L-A:gma-miR171j	Soybean_L-B:gma-miR171j	Soybean_L-C:gma-miR171j	Soybean_S-B:gma-miR171j	Soybean_S-C:gma-miR171j
gma-miR4349	UAUUGGCUAGAGAUAAGACAAAGA	Soybean_L-C:gma-miR4349	Soybean_S-B:gma-miR4349	Soybean_S-C:gma-miR4349
gma-miR1534	UAUUUUGGGUAAAUAGUCAU	Soybean_L-B:gma-miR1534
gma-miR2119	UCAAAGGGAGUUGUAGGGGAA	Soybean_L-B:gma-miR2119
gma-miR4350	UCAAAUGAUUUUGUGUCGUUGG	Soybean_L-B:gma-miR4350	Soybean_S-C:gma-miR4350
gma-miR1520n	UCAAUCAGAACAUGACACGUGACA	Soybean_L-B:gma-miR1520n	Soybean_L-C:gma-miR1520n
gma-miR1515	UCAUUUUGCGUGCAAUGAUCUG	Soybean_L-B:gma-miR1515	Soybean_L-C:gma-miR1515	Soybean_S-B:gma-miR1515	Soybean_S-C:gma-miR1515
gma-miR393	UCCAAAGGGAUCGCAUUGAUC	Soybean_L-A:gma-miR393	Soybean_L-B:gma-miR393	Soybean_L-C:gma-miR393	Soybean_S-B:gma-miR393	Soybean_S-C:gma-miR393
gma-miR396h	UCCACAGCUUUCUUGAACUG	Soybean_L-A:gma-miR396h	Soybean_L-B:gma-miR396h	Soybean_L-C:gma-miR396h	Soybean_S-A:gma-miR396h	Soybean_S-B:gma-miR396h	Soybean_S-C:gma-miR396h
gma-miR162	UCGAUAAACCUCUGCAUCCA	Soybean_L-A:gma-miR162	Soybean_L-B:gma-miR162	Soybean_L-C:gma-miR162	Soybean_S-A:gma-miR162	Soybean_S-B:gma-miR162	Soybean_S-C:gma-miR162
gma-miR162b	UCGAUAAACCUCUGCAUCCAG	Soybean_L-A:gma-miR162b	Soybean_L-B:gma-miR162b	Soybean_L-C:gma-miR162b	Soybean_S-A:gma-miR162b	Soybean_S-B:gma-miR162b	Soybean_S-C:gma-miR162b
gma-miR162c	UCGAUAAACCUCUGCAUCCAG	Soybean_L-A:gma-miR162c	Soybean_L-B:gma-miR162c	Soybean_L-C:gma-miR162c	Soybean_S-A:gma-miR162c	Soybean_S-B:gma-miR162c	Soybean_S-C:gma-miR162c
gma-miR168b	UCGCUUGGUGCAGGUCGGG	Soybean_L-A:gma-miR168b	Soybean_L-B:gma-miR168b	Soybean_L-C:gma-miR168b	Soybean_S-A:gma-miR168b	Soybean_S-B:gma-miR168b	Soybean_S-C:gma-miR168b
gma-miR168	UCGCUUGGUGCAGGUCGGGAA	Soybean_L-A:gma-miR168	Soybean_L-B:gma-miR168	Soybean_L-C:gma-miR168	Soybean_S-A:gma-miR168	Soybean_S-B:gma-miR168	Soybean_S-C:gma-miR168
gma-miR166a-3p	UCGGACCAGGCUUCAUUCCCC	Soybean_L-A:gma-miR166a-3p	Soybean_L-B:gma-miR166a-3p	Soybean_L-C:gma-miR166a-3p	Soybean_S-A:gma-miR166a-3p	Soybean_S-B:gma-miR166a-3p	Soybean_S-C:gma-miR166a-3p
gma-miR166b	UCGGACCAGGCUUCAUUCCCC	Soybean_L-A:gma-miR166b	Soybean_L-B:gma-miR166b	Soybean_L-C:gma-miR166b	Soybean_S-A:gma-miR166b	Soybean_S-B:gma-miR166b	Soybean_S-C:gma-miR166b
gma-miR166c	UCGGACCAGGCUUCAUUCCCC	Soybean_L-A:gma-miR166c	Soybean_L-B:gma-miR166c	Soybean_L-C:gma-miR166c	Soybean_S-A:gma-miR166c	Soybean_S-B:gma-miR166c	Soybean_S-C:gma-miR166c
gma-miR166d	UCGGACCAGGCUUCAUUCCCC	Soybean_L-A:gma-miR166d	Soybean_L-B:gma-miR166d	Soybean_L-C:gma-miR166d	Soybean_S-A:gma-miR166d	Soybean_S-B:gma-miR166d	Soybean_S-C:gma-miR166d
gma-miR166e	UCGGACCAGGCUUCAUUCCCC	Soybean_L-A:gma-miR166e	Soybean_L-B:gma-miR166e	Soybean_L-C:gma-miR166e	Soybean_S-A:gma-miR166e	Soybean_S-B:gma-miR166e	Soybean_S-C:gma-miR166e
gma-miR166f	UCGGACCAGGCUUCAUUCCCC	Soybean_L-A:gma-miR166f	Soybean_L-B:gma-miR166f	Soybean_L-C:gma-miR166f	Soybean_S-A:gma-miR166f	Soybean_S-B:gma-miR166f	Soybean_S-C:gma-miR166f
gma-miR166g	UCGGACCAGGCUUCAUUCCCC	Soybean_L-A:gma-miR166g	Soybean_L-B:gma-miR166g	Soybean_L-C:gma-miR166g	Soybean_S-A:gma-miR166g	Soybean_S-B:gma-miR166g	Soybean_S-C:gma-miR166g
gma-miR166i-3p	UCGGACCAGGCUUCAUUCCCC	Soybean_L-A:gma-miR166i-3p	Soybean_L-B:gma-miR166i-3p	Soybean_L-C:gma-miR166i-3p	Soybean_S-A:gma-miR166i-3p	Soybean_S-B:gma-miR166i-3p	Soybean_S-C:gma-miR166i-3p
gma-miR166j-3p	UCGGACCAGGCUUCAUUCCCG	Soybean_L-A:gma-miR166j-3p	Soybean_L-B:gma-miR166j-3p	Soybean_L-C:gma-miR166j-3p	Soybean_S-A:gma-miR166j-3p	Soybean_S-B:gma-miR166j-3p	Soybean_S-C:gma-miR166j-3p
gma-miR4389	UCGGUCGGACCGAUCCAAUCGGAA	Soybean_L-B:gma-miR4389	Soybean_L-C:gma-miR4389
gma-miR4390	UCGUACUCGUCGGGUAUCGGGUAU	Soybean_L-B:gma-miR4390
gma-miR1531	UCGUCCAUAUGGGAAGACUUGUC	Soybean_L-B:gma-miR1531
gma-miR1508a	UCUAGAAAGGGAAAUAGCAGUUG	Soybean_L-A:gma-miR1508a	Soybean_L-B:gma-miR1508a	Soybean_L-C:gma-miR1508a	Soybean_S-A:gma-miR1508a	Soybean_S-B:gma-miR1508a	Soybean_S-C:gma-miR1508a
gma-miR5371-3p	UCUCAGUGACUAAUUUCUAGA	Soybean_L-A:gma-miR5371-3p	Soybean_L-B:gma-miR5371-3p	Soybean_L-C:gma-miR5371-3p	Soybean_S-A:gma-miR5371-3p	Soybean_S-B:gma-miR5371-3p	Soybean_S-C:gma-miR5371-3p
gma-miR1507b	UCUCAUUCCAUACAUCGUCUG	Soybean_L-B:gma-miR1507b	Soybean_L-C:gma-miR1507b	Soybean_S-A:gma-miR1507b	Soybean_S-B:gma-miR1507b	Soybean_S-C:gma-miR1507b
gma-miR1507a	UCUCAUUCCAUACAUCGUCUGA	Soybean_L-B:gma-miR1507a	Soybean_L-C:gma-miR1507a	Soybean_S-A:gma-miR1507a	Soybean_S-B:gma-miR1507a	Soybean_S-C:gma-miR1507a
gma-miR166h-3p	UCUCGGACCAGGCUUCAUUCC	Soybean_L-A:gma-miR166h-3p	Soybean_L-B:gma-miR166h-3p	Soybean_L-C:gma-miR166h-3p	Soybean_S-A:gma-miR166h-3p	Soybean_S-B:gma-miR166h-3p	Soybean_S-C:gma-miR166h-3p
gma-miR4391	UCUCGGCAAAGAACUAAGAAGAAG	Soybean_L-B:gma-miR4391	Soybean_S-C:gma-miR4391
gma-miR5373	UCUCUUGAUUCUAGAUGAUGU	Soybean_L-B:gma-miR5373	Soybean_L-C:gma-miR5373	Soybean_S-B:gma-miR5373	Soybean_S-C:gma-miR5373
gma-miR4343b	UCUUACAGAUCAAGUUGAUUCGGA	Soybean_L-C:gma-miR4343b	Soybean_S-A:gma-miR4343b
gma-miR482a-3p	UCUUCCCAAUUCCGCCCAUUCCUA	Soybean_L-A:gma-miR482a-3p	Soybean_L-B:gma-miR482a-3p	Soybean_L-C:gma-miR482a-3p	Soybean_S-A:gma-miR482a-3p	Soybean_S-B:gma-miR482a-3p	Soybean_S-C:gma-miR482a-3p
gma-miR482b-3p	UCUUCCCUACACCUCCCAUACC	Soybean_L-A:gma-miR482b-3p	Soybean_L-B:gma-miR482b-3p	Soybean_L-C:gma-miR482b-3p	Soybean_S-A:gma-miR482b-3p	Soybean_S-B:gma-miR482b-3p	Soybean_S-C:gma-miR482b-3p
gma-miR482d-3p	UCUUCCCUACACCUCCCAUACC	Soybean_L-A:gma-miR482d-3p	Soybean_L-B:gma-miR482d-3p	Soybean_L-C:gma-miR482d-3p	Soybean_S-A:gma-miR482d-3p	Soybean_S-B:gma-miR482d-3p	Soybean_S-C:gma-miR482d-3p
gma-miR5376	UGAAGAUUUGAAGAAUUUGGGA	Soybean_L-B:gma-miR5376	Soybean_L-C:gma-miR5376	Soybean_S-B:gma-miR5376	Soybean_S-C:gma-miR5376
gma-miR167a	UGAAGCUGCCAGCAUGAUCUA	Soybean_L-A:gma-miR167a	Soybean_L-B:gma-miR167a	Soybean_L-C:gma-miR167a	Soybean_S-A:gma-miR167a	Soybean_S-B:gma-miR167a	Soybean_S-C:gma-miR167a
gma-miR167b	UGAAGCUGCCAGCAUGAUCUA	Soybean_L-A:gma-miR167b	Soybean_L-B:gma-miR167b	Soybean_L-C:gma-miR167b	Soybean_S-A:gma-miR167b	Soybean_S-B:gma-miR167b	Soybean_S-C:gma-miR167b
gma-miR167d	UGAAGCUGCCAGCAUGAUCUA	Soybean_L-A:gma-miR167d	Soybean_L-B:gma-miR167d	Soybean_L-C:gma-miR167d	Soybean_S-A:gma-miR167d	Soybean_S-B:gma-miR167d	Soybean_S-C:gma-miR167d
gma-miR167c	UGAAGCUGCCAGCAUGAUCUG	Soybean_L-A:gma-miR167c	Soybean_L-B:gma-miR167c	Soybean_L-C:gma-miR167c	Soybean_S-A:gma-miR167c	Soybean_S-B:gma-miR167c	Soybean_S-C:gma-miR167c
gma-miR167j	UGAAGCUGCCAGCAUGAUCUG	Soybean_L-A:gma-miR167j	Soybean_L-B:gma-miR167j	Soybean_L-C:gma-miR167j	Soybean_S-A:gma-miR167j	Soybean_S-B:gma-miR167j	Soybean_S-C:gma-miR167j
gma-miR167g	UGAAGCUGCCAGCAUGAUCUGA	Soybean_L-A:gma-miR167g	Soybean_L-B:gma-miR167g	Soybean_L-C:gma-miR167g	Soybean_S-A:gma-miR167g	Soybean_S-B:gma-miR167g	Soybean_S-C:gma-miR167g
gma-miR167e	UGAAGCUGCCAGCAUGAUCUU	Soybean_L-A:gma-miR167e	Soybean_L-B:gma-miR167e	Soybean_L-C:gma-miR167e	Soybean_S-A:gma-miR167e	Soybean_S-B:gma-miR167e	Soybean_S-C:gma-miR167e
gma-miR167f	UGAAGCUGCCAGCAUGAUCUU	Soybean_L-A:gma-miR167f	Soybean_L-B:gma-miR167f	Soybean_L-C:gma-miR167f	Soybean_S-A:gma-miR167f	Soybean_S-B:gma-miR167f	Soybean_S-C:gma-miR167f
gma-miR156b	UGACAGAAGAGAGAGAGCACA	Soybean_L-B:gma-miR156b	Soybean_L-C:gma-miR156b	Soybean_S-B:gma-miR156b	Soybean_S-C:gma-miR156b
gma-miR156a	UGACAGAAGAGAGUGAGCAC	Soybean_L-A:gma-miR156a	Soybean_L-B:gma-miR156a	Soybean_L-C:gma-miR156a	Soybean_S-A:gma-miR156a	Soybean_S-B:gma-miR156a	Soybean_S-C:gma-miR156a
gma-miR156h	UGACAGAAGAGAGUGAGCAC	Soybean_L-A:gma-miR156h	Soybean_L-B:gma-miR156h	Soybean_L-C:gma-miR156h	Soybean_S-A:gma-miR156h	Soybean_S-B:gma-miR156h	Soybean_S-C:gma-miR156h
gma-miR4393a	UGAGAAAAGGACGGCAGAAAAGCC	Soybean_S-C:gma-miR4393a
gma-miR5038a	UGAGAAUUUGGCCUCUGUCCA	Soybean_L-A:gma-miR5038a	Soybean_L-B:gma-miR5038a	Soybean_L-C:gma-miR5038a	Soybean_S-A:gma-miR5038a	Soybean_S-B:gma-miR5038a	Soybean_S-C:gma-miR5038a
gma-miR5038b	UGAGAAUUUGGCCUCUGUCCA	Soybean_L-A:gma-miR5038b	Soybean_L-B:gma-miR5038b	Soybean_L-C:gma-miR5038b	Soybean_S-A:gma-miR5038b	Soybean_S-B:gma-miR5038b	Soybean_S-C:gma-miR5038b
gma-miR1513	UGAGAGAAAGCCAUGACUUAC	Soybean_L-A:gma-miR1513	Soybean_L-B:gma-miR1513	Soybean_L-C:gma-miR1513	Soybean_S-B:gma-miR1513	Soybean_S-C:gma-miR1513
gma-miR1513b	UGAGAGAAAGCCAUGACUUAC	Soybean_L-A:gma-miR1513b	Soybean_L-B:gma-miR1513b	Soybean_L-C:gma-miR1513b	Soybean_S-B:gma-miR1513b	Soybean_S-C:gma-miR1513b
gma-miR169d	UGAGCCAAGGAUGACUUGCCGGU	Soybean_S-B:gma-miR169d
gma-miR171a	UGAGCCGUGCCAAUAUCACGA	Soybean_L-B:gma-miR171a	Soybean_L-C:gma-miR171a	Soybean_S-B:gma-miR171a	Soybean_S-C:gma-miR171a
gma-miR171e	UGAUUGAGCCGUGCCAAUAUC	Soybean_L-B:gma-miR171e	Soybean_L-C:gma-miR171e	Soybean_S-B:gma-miR171e	Soybean_S-C:gma-miR171e
gma-miR171f	UGAUUGAGCCGUGCCAAUAUC	Soybean_L-A:gma-miR171f	Soybean_L-B:gma-miR171f	Soybean_L-C:gma-miR171f	Soybean_S-B:gma-miR171f	Soybean_S-C:gma-miR171f
gma-miR171g	UGAUUGAGCCGUGCCAAUAUC	Soybean_L-B:gma-miR171g	Soybean_L-C:gma-miR171g	Soybean_S-B:gma-miR171g	Soybean_S-C:gma-miR171g
gma-miR408	UGCACUGCCUCUUCCCUGGC	Soybean_L-A:gma-miR408	Soybean_L-B:gma-miR408	Soybean_L-C:gma-miR408	Soybean_S-B:gma-miR408	Soybean_S-C:gma-miR408
gma-miR4340	UGCAGAGAUAGGGACGCGCUUA	Soybean_L-B:gma-miR4340
gma-miR530	UGCAUUUGCACCUGCACUUU	Soybean_L-B:gma-miR530
gma-miR160b	UGCCUGGCUCCCUGUAUGCC	Soybean_L-A:gma-miR160b	Soybean_L-B:gma-miR160b	Soybean_L-C:gma-miR160b	Soybean_S-B:gma-miR160b	Soybean_S-C:gma-miR160b
gma-miR160c	UGCCUGGCUCCCUGUAUGCC	Soybean_L-A:gma-miR160c	Soybean_L-B:gma-miR160c	Soybean_L-C:gma-miR160c	Soybean_S-B:gma-miR160c	Soybean_S-C:gma-miR160c
gma-miR160d	UGCCUGGCUCCCUGUAUGCC	Soybean_L-A:gma-miR160d	Soybean_L-B:gma-miR160d	Soybean_L-C:gma-miR160d	Soybean_S-B:gma-miR160d	Soybean_S-C:gma-miR160d
gma-miR160e	UGCCUGGCUCCCUGUAUGCC	Soybean_L-A:gma-miR160e	Soybean_L-B:gma-miR160e	Soybean_L-C:gma-miR160e	Soybean_S-B:gma-miR160e	Soybean_S-C:gma-miR160e
gma-miR160	UGCCUGGCUCCCUGUAUGCCA	Soybean_L-A:gma-miR160	Soybean_L-B:gma-miR160	Soybean_L-C:gma-miR160	Soybean_S-B:gma-miR160	Soybean_S-C:gma-miR160
gma-miR2109	UGCGAGUGUCUUCGCCUCUG	Soybean_L-A:gma-miR2109	Soybean_L-B:gma-miR2109	Soybean_L-C:gma-miR2109	Soybean_S-A:gma-miR2109	Soybean_S-B:gma-miR2109	Soybean_S-C:gma-miR2109
gma-miR862a	UGCUGGAUGUCUUUGAAGGAAU	Soybean_L-B:gma-miR862a	Soybean_L-C:gma-miR862a	Soybean_S-A:gma-miR862a	Soybean_S-B:gma-miR862a	Soybean_S-C:gma-miR862a
gma-miR319d	UGGACUGAAGGGGAGCUCCUUC	Soybean_L-A:gma-miR319d	Soybean_L-B:gma-miR319d	Soybean_L-C:gma-miR319d	Soybean_S-B:gma-miR319d	Soybean_S-C:gma-miR319d
gma-miR164b	UGGAGAAGCAGGGCACGUGC	Soybean_L-A:gma-miR164b	Soybean_L-B:gma-miR164b	Soybean_L-C:gma-miR164b	Soybean_S-A:gma-miR164b	Soybean_S-B:gma-miR164b	Soybean_S-C:gma-miR164b
gma-miR164c	UGGAGAAGCAGGGCACGUGC	Soybean_L-A:gma-miR164c	Soybean_L-B:gma-miR164c	Soybean_L-C:gma-miR164c	Soybean_S-A:gma-miR164c	Soybean_S-B:gma-miR164c	Soybean_S-C:gma-miR164c
gma-miR164d	UGGAGAAGCAGGGCACGUGC	Soybean_L-A:gma-miR164d	Soybean_L-B:gma-miR164d	Soybean_L-C:gma-miR164d	Soybean_S-A:gma-miR164d	Soybean_S-B:gma-miR164d	Soybean_S-C:gma-miR164d
gma-miR164	UGGAGAAGCAGGGCACGUGCA	Soybean_L-A:gma-miR164	Soybean_L-B:gma-miR164	Soybean_L-C:gma-miR164	Soybean_S-A:gma-miR164	Soybean_S-B:gma-miR164	Soybean_S-C:gma-miR164
gma-miR4395	UGGAUAGGAGUAUGGGCUUGAG	Soybean_L-B:gma-miR4395	Soybean_L-C:gma-miR4395	Soybean_S-C:gma-miR4395
gma-miR4396	UGUAGUUUCUAAGACGAUGCUGAC	Soybean_S-C:gma-miR4396
gma-miR1520r	UGUCACAUCCUGGUUGGACAUGAA	Soybean_L-B:gma-miR1520r	Soybean_S-C:gma-miR1520r
gma-miR4398	UGUCAGCGGAGUGAGAAGACGAAA	Soybean_L-B:gma-miR4398	Soybean_L-C:gma-miR4398	Soybean_S-C:gma-miR4398
gma-miR5043	UGUCCCCUUCUCUGCACCACC	Soybean_S-C:gma-miR5043
gma-miR398a	UGUGUUCUCAGGUCACCCCUU	Soybean_L-A:gma-miR398a	Soybean_L-B:gma-miR398a	Soybean_L-C:gma-miR398a	Soybean_S-C:gma-miR398a
gma-miR398b	UGUGUUCUCAGGUCACCCCUU	Soybean_L-A:gma-miR398b	Soybean_L-B:gma-miR398b	Soybean_L-C:gma-miR398b	Soybean_S-B:gma-miR398b	Soybean_S-C:gma-miR398b
gma-miR398c	UGUGUUCUCAGGUCGCCCCUG	Soybean_L-C:gma-miR398c	Soybean_S-C:gma-miR398c
gma-miR4341	UGUGUUGAAAGUUUAACAUGACGG	Soybean_S-C:gma-miR4341
gma-miR1518	UGUGUUGUAAAGUGAAUAUCA	Soybean_L-B:gma-miR1518	Soybean_L-C:gma-miR1518	Soybean_S-C:gma-miR1518
gma-miR4387e	UGUUAGUGAUAAGGCGUGAUG	Soybean_L-C:gma-miR4387e	Soybean_S-C:gma-miR4387e
gma-miR4412-5p	UGUUGCGGGUAUCUUUGCCUC	Soybean_L-A:gma-miR4412-5p	Soybean_L-B:gma-miR4412-5p	Soybean_L-C:gma-miR4412-5p	Soybean_S-A:gma-miR4412-5p	Soybean_S-B:gma-miR4412-5p	Soybean_S-C:gma-miR4412-5p
gma-miR1510b-3p	UGUUGUUUUACCUAUUCCACC	Soybean_L-A:gma-miR1510b-3p	Soybean_L-B:gma-miR1510b-3p	Soybean_L-C:gma-miR1510b-3p	Soybean_S-A:gma-miR1510b-3p	Soybean_S-B:gma-miR1510b-3p	Soybean_S-C:gma-miR1510b-3p
gma-miR4399	UUAACGAAAAAGGACUAACGAC	Soybean_L-A:gma-miR4399	Soybean_L-C:gma-miR4399	Soybean_S-C:gma-miR4399
gma-miR1509a	UUAAUCAAGGAAAUCACGGUCG	Soybean_L-A:gma-miR1509a	Soybean_L-B:gma-miR1509a	Soybean_L-C:gma-miR1509a	Soybean_S-A:gma-miR1509a	Soybean_S-B:gma-miR1509a	Soybean_S-C:gma-miR1509a
gma-miR1509b	UUAAUCAAGGAAAUCACGGUU	Soybean_L-B:gma-miR1509b	Soybean_S-A:gma-miR1509b	Soybean_S-B:gma-miR1509b	Soybean_S-C:gma-miR1509b
gma-miR5031	UUAAUGAUUAACAUCUAAUUU	Soybean_L-B:gma-miR5031
gma-miR2108a	UUAAUGUGUUGUGUUUGUCGG	Soybean_S-C:gma-miR2108a
gma-miR403a	UUAGAUUCACGCACAAACUUG	Soybean_L-A:gma-miR403a	Soybean_L-B:gma-miR403a	Soybean_L-C:gma-miR403a	Soybean_S-A:gma-miR403a	Soybean_S-B:gma-miR403a	Soybean_S-C:gma-miR403a
gma-miR403b	UUAGAUUCACGCACAAACUUG	Soybean_L-A:gma-miR403b	Soybean_L-B:gma-miR403b	Soybean_L-C:gma-miR403b	Soybean_S-A:gma-miR403b	Soybean_S-B:gma-miR403b	Soybean_S-C:gma-miR403b
gma-miR5374	UUAUAGUCUGACAUCUGGAAU	Soybean_L-B:gma-miR5374	Soybean_L-C:gma-miR5374	Soybean_S-B:gma-miR5374	Soybean_S-C:gma-miR5374
gma-miR4411	UUAUUGUAACUAAUUUGUCGGU	Soybean_L-A:gma-miR4411	Soybean_L-B:gma-miR4411	Soybean_L-C:gma-miR4411	Soybean_S-B:gma-miR4411	Soybean_S-C:gma-miR4411
gma-miR396a-3p	UUCAAUAAAGCUGUGGGAAG	Soybean_L-A:gma-miR396a-3p	Soybean_L-B:gma-miR396a-3p	Soybean_L-C:gma-miR396a-3p	Soybean_S-A:gma-miR396a-3p	Soybean_S-B:gma-miR396a-3p	Soybean_S-C:gma-miR396a-3p
gma-miR1520c	UUCAAUAAGAACGUGACACGUGA	Soybean_L-B:gma-miR1520c	Soybean_L-C:gma-miR1520c	Soybean_S-B:gma-miR1520c
gma-miR396a-5p	UUCCACAGCUUUCUUGAACUG	Soybean_L-A:gma-miR396a-5p	Soybean_L-B:gma-miR396a-5p	Soybean_L-C:gma-miR396a-5p	Soybean_S-A:gma-miR396a-5p	Soybean_S-B:gma-miR396a-5p	Soybean_S-C:gma-miR396a-5p
gma-miR396i-5p	UUCCACAGCUUUCUUGAACUG	Soybean_L-A:gma-miR396i-5p	Soybean_L-B:gma-miR396i-5p	Soybean_L-C:gma-miR396i-5p	Soybean_S-A:gma-miR396i-5p	Soybean_S-B:gma-miR396i-5p	Soybean_S-C:gma-miR396i-5p
gma-miR396e	UUCCACAGCUUUCUUGAACUGU	Soybean_L-A:gma-miR396e	Soybean_L-B:gma-miR396e	Soybean_L-C:gma-miR396e	Soybean_S-A:gma-miR396e	Soybean_S-B:gma-miR396e	Soybean_S-C:gma-miR396e
gma-miR396b-5p	UUCCACAGCUUUCUUGAACUU	Soybean_L-A:gma-miR396b-5p	Soybean_L-B:gma-miR396b-5p	Soybean_L-C:gma-miR396b-5p	Soybean_S-A:gma-miR396b-5p	Soybean_S-B:gma-miR396b-5p	Soybean_S-C:gma-miR396b-5p
gma-miR396c	UUCCACAGCUUUCUUGAACUU	Soybean_L-A:gma-miR396c	Soybean_L-B:gma-miR396c	Soybean_L-C:gma-miR396c	Soybean_S-A:gma-miR396c	Soybean_S-B:gma-miR396c	Soybean_S-C:gma-miR396c
gma-miR5678	UUCCAUGAUAAGAUCUUUGAC	Soybean_L-B:gma-miR5678	Soybean_L-C:gma-miR5678	Soybean_S-C:gma-miR5678
gma-miR482c-3p	UUCCCAAUUCCGCCCAUUCCU	Soybean_L-A:gma-miR482c-3p	Soybean_L-B:gma-miR482c-3p	Soybean_L-C:gma-miR482c-3p	Soybean_S-A:gma-miR482c-3p	Soybean_S-B:gma-miR482c-3p	Soybean_S-C:gma-miR482c-3p
gma-miR396g	UUCUUGAACUUCUUAUGCAUC	Soybean_L-A:gma-miR396g	Soybean_L-B:gma-miR396g	Soybean_L-C:gma-miR396g	Soybean_S-A:gma-miR396g	Soybean_S-B:gma-miR396g	Soybean_S-C:gma-miR396g
gma-miR156f	UUGACAGAAGAGAGAGAGCACA	Soybean_L-B:gma-miR156f	Soybean_L-C:gma-miR156f	Soybean_S-B:gma-miR156f	Soybean_S-C:gma-miR156f
gma-miR156k	UUGACAGAAGAGAGUGAGCAC	Soybean_L-A:gma-miR156k	Soybean_L-B:gma-miR156k	Soybean_L-C:gma-miR156k	Soybean_S-A:gma-miR156k	Soybean_S-B:gma-miR156k	Soybean_S-C:gma-miR156k
gma-miR156n	UUGACAGAAGAGAGUGAGCAC	Soybean_L-A:gma-miR156n	Soybean_L-B:gma-miR156n	Soybean_L-C:gma-miR156n	Soybean_S-A:gma-miR156n	Soybean_S-B:gma-miR156n	Soybean_S-C:gma-miR156n
gma-miR156o	UUGACAGAAGAGAGUGAGCAC	Soybean_L-A:gma-miR156o	Soybean_L-B:gma-miR156o	Soybean_L-C:gma-miR156o	Soybean_S-A:gma-miR156o	Soybean_S-B:gma-miR156o	Soybean_S-C:gma-miR156o
gma-miR156c	UUGACAGAAGAUAGAGAGCAC	Soybean_L-A:gma-miR156c	Soybean_L-B:gma-miR156c	Soybean_L-C:gma-miR156c	Soybean_S-A:gma-miR156c	Soybean_S-B:gma-miR156c	Soybean_S-C:gma-miR156c
gma-miR156d	UUGACAGAAGAUAGAGAGCAC	Soybean_L-A:gma-miR156d	Soybean_L-B:gma-miR156d	Soybean_L-C:gma-miR156d	Soybean_S-A:gma-miR156d	Soybean_S-B:gma-miR156d	Soybean_S-C:gma-miR156d
gma-miR156e	UUGACAGAAGAUAGAGAGCAC	Soybean_L-A:gma-miR156e	Soybean_L-B:gma-miR156e	Soybean_L-C:gma-miR156e	Soybean_S-A:gma-miR156e	Soybean_S-B:gma-miR156e	Soybean_S-C:gma-miR156e
gma-miR156i	UUGACAGAAGAUAGAGAGCAC	Soybean_L-A:gma-miR156i	Soybean_L-B:gma-miR156i	Soybean_L-C:gma-miR156i	Soybean_S-A:gma-miR156i	Soybean_S-B:gma-miR156i	Soybean_S-C:gma-miR156i
gma-miR156j	UUGACAGAAGAUAGAGAGCAC	Soybean_L-A:gma-miR156j	Soybean_L-B:gma-miR156j	Soybean_L-C:gma-miR156j	Soybean_S-A:gma-miR156j	Soybean_S-B:gma-miR156j	Soybean_S-C:gma-miR156j
gma-miR156l	UUGACAGAAGAUAGAGAGCAC	Soybean_L-A:gma-miR156l	Soybean_L-B:gma-miR156l	Soybean_L-C:gma-miR156l	Soybean_S-A:gma-miR156l	Soybean_S-B:gma-miR156l	Soybean_S-C:gma-miR156l
gma-miR156m	UUGACAGAAGAUAGAGAGCAC	Soybean_L-A:gma-miR156m	Soybean_L-B:gma-miR156m	Soybean_L-C:gma-miR156m	Soybean_S-A:gma-miR156m	Soybean_S-B:gma-miR156m	Soybean_S-C:gma-miR156m
gma-miR171i-3p	UUGAGCCGUGCCAAUAUCACG	Soybean_L-B:gma-miR171i-3p	Soybean_L-C:gma-miR171i-3p	Soybean_S-B:gma-miR171i-3p	Soybean_S-C:gma-miR171i-3p
gma-miR4415a-3p	UUGAUUCUCAUCACAACAUGG	Soybean_L-B:gma-miR4415a-3p	Soybean_S-B:gma-miR4415a-3p	Soybean_S-C:gma-miR4415a-3p
gma-miR4415b	UUGAUUCUCAUCACAACAUGG	Soybean_L-B:gma-miR4415b	Soybean_S-B:gma-miR4415b	Soybean_S-C:gma-miR4415b
gma-miR2118a	UUGCCGAUUCCACCCAUUCCU	Soybean_L-A:gma-miR2118a	Soybean_L-B:gma-miR2118a	Soybean_L-C:gma-miR2118a	Soybean_S-A:gma-miR2118a	Soybean_S-B:gma-miR2118a	Soybean_S-C:gma-miR2118a
gma-miR2118b	UUGCCGAUUCCACCCAUUCCU	Soybean_L-A:gma-miR2118b	Soybean_L-B:gma-miR2118b	Soybean_L-C:gma-miR2118b	Soybean_S-A:gma-miR2118b	Soybean_S-B:gma-miR2118b	Soybean_S-C:gma-miR2118b
gma-miR319c	UUGGACUGAAAGGAGCUCCU	Soybean_L-C:gma-miR319c	Soybean_S-B:gma-miR319c
gma-miR319a	UUGGACUGAAGGGAGCUCCC	Soybean_L-A:gma-miR319a	Soybean_L-B:gma-miR319a	Soybean_L-C:gma-miR319a	Soybean_S-A:gma-miR319a	Soybean_S-B:gma-miR319a	Soybean_S-C:gma-miR319a
gma-miR319b	UUGGACUGAAGGGAGCUCCC	Soybean_L-A:gma-miR319b	Soybean_L-B:gma-miR319b	Soybean_L-C:gma-miR319b	Soybean_S-A:gma-miR319b	Soybean_S-B:gma-miR319b	Soybean_S-C:gma-miR319b
gma-miR319e	UUGGACUGAAGGGAGCUCCC	Soybean_L-A:gma-miR319e	Soybean_L-B:gma-miR319e	Soybean_L-C:gma-miR319e	Soybean_S-A:gma-miR319e	Soybean_S-B:gma-miR319e	Soybean_S-C:gma-miR319e
gma-miR319h	UUGGACUGAAGGGAGCUCCCU	Soybean_L-A:gma-miR319h	Soybean_L-B:gma-miR319h	Soybean_L-C:gma-miR319h	Soybean_S-A:gma-miR319h	Soybean_S-B:gma-miR319h	Soybean_S-C:gma-miR319h
gma-miR319j	UUGGACUGAAGGGAGCUCCCU	Soybean_L-A:gma-miR319j	Soybean_L-B:gma-miR319j	Soybean_L-C:gma-miR319j	Soybean_S-A:gma-miR319j	Soybean_S-B:gma-miR319j	Soybean_S-C:gma-miR319j
gma-miR319k	UUGGACUGAAGGGAGCUCCCU	Soybean_L-A:gma-miR319k	Soybean_L-B:gma-miR319k	Soybean_L-C:gma-miR319k	Soybean_S-A:gma-miR319k	Soybean_S-B:gma-miR319k	Soybean_S-C:gma-miR319k
gma-miR319m	UUGGACUGAAGGGAGCUCCCU	Soybean_L-A:gma-miR319m	Soybean_L-B:gma-miR319m	Soybean_L-C:gma-miR319m	Soybean_S-A:gma-miR319m	Soybean_S-B:gma-miR319m	Soybean_S-C:gma-miR319m
gma-miR319g	UUGGACUGAAGGGAGCUCCUUC	Soybean_L-A:gma-miR319g	Soybean_L-B:gma-miR319g	Soybean_L-C:gma-miR319g	Soybean_S-A:gma-miR319g	Soybean_S-B:gma-miR319g	Soybean_S-C:gma-miR319g
gma-miR319l	UUGGACUGAAGGGAGCUCCUUC	Soybean_L-A:gma-miR319l	Soybean_L-B:gma-miR319l	Soybean_L-C:gma-miR319l	Soybean_S-A:gma-miR319l	Soybean_S-B:gma-miR319l	Soybean_S-C:gma-miR319l
gma-miR319i	UUGGACUGAAGGGGAGCUCCUUC	Soybean_L-A:gma-miR319i	Soybean_L-B:gma-miR319i	Soybean_L-C:gma-miR319i	Soybean_S-B:gma-miR319i	Soybean_S-C:gma-miR319i
gma-miR319f	UUGGACUGAAGGGGCCUCUU	Soybean_L-A:gma-miR319f	Soybean_L-B:gma-miR319f	Soybean_L-C:gma-miR319f	Soybean_S-B:gma-miR319f	Soybean_S-C:gma-miR319f
gma-miR394c-5p	UUGGCAUUCUGUCCACCUCC	Soybean_L-A:gma-miR394c-5p	Soybean_L-B:gma-miR394c-5p	Soybean_L-C:gma-miR394c-5p	Soybean_S-A:gma-miR394c-5p	Soybean_S-B:gma-miR394c-5p	Soybean_S-C:gma-miR394c-5p
gma-miR5679	UUGGUGACCCAGAAGAAGUUGA	Soybean_L-B:gma-miR5679
gma-miR5372	UUGUUCGAUAAAACUGUUGUG	Soybean_L-A:gma-miR5372	Soybean_L-B:gma-miR5372	Soybean_L-C:gma-miR5372	Soybean_S-B:gma-miR5372	Soybean_S-C:gma-miR5372
gma-miR1510a-3p	UUGUUGUUUUACCUAUUCCACCC	Soybean_L-A:gma-miR1510a-3p	Soybean_L-B:gma-miR1510a-3p	Soybean_L-C:gma-miR1510a-3p	Soybean_S-A:gma-miR1510a-3p	Soybean_S-B:gma-miR1510a-3p	Soybean_S-C:gma-miR1510a-3p
gma-miR5041	UUUCAUCUUCAACUUGCUCAA	Soybean_S-C:gma-miR5041
gma-miR169j-3p	UUUCGACGAGUUGUUCUUGGC	Soybean_L-A:gma-miR169j-3p	Soybean_L-B:gma-miR169j-3p	Soybean_L-C:gma-miR169j-3p	Soybean_S-A:gma-miR169j-3p	Soybean_S-B:gma-miR169j-3p	Soybean_S-C:gma-miR169j-3p
gma-miR159a-3p	UUUGGAUUGAAGGGAGCUCUA	Soybean_L-A:gma-miR159a-3p	Soybean_L-B:gma-miR159a-3p	Soybean_L-C:gma-miR159a-3p	Soybean_S-A:gma-miR159a-3p	Soybean_S-B:gma-miR159a-3p	Soybean_S-C:gma-miR159a-3p
gma-miR159e-3p	UUUGGAUUGAAGGGAGCUCUA	Soybean_L-A:gma-miR159e-3p	Soybean_L-B:gma-miR159e-3p	Soybean_L-C:gma-miR159e-3p	Soybean_S-A:gma-miR159e-3p	Soybean_S-B:gma-miR159e-3p	Soybean_S-C:gma-miR159e-3p
gma-miR5677	UUUGGUCUUUAAUCAAGCUGA	Soybean_L-C:gma-miR5677
Soybean-miR-1-5p	AAAGAUUGUCGACAUGCUUUGGAC	Soybean_L-A:xxx-m0001-5p
Soybean-miR-2-3p	AACAGCGGAAGAACCUUCUU	Soybean_L-C:xxx-m0005-3p	Soybean_L-C:xxx-m0007-3p	Soybean_L-C:xxx-m0016-3p	Soybean_L-C:xxx-m0017-3p	Soybean_L-C:xxx-m0025-3p	Soybean_L-C:xxx-m0031-3p	Soybean_L-C:xxx-m0032-3p	Soybean_L-C:xxx-m0033-3p
Soybean-miR-3-3p	AAUAGGUGAUCGUUUGGAUGGAU	Soybean_L-B:xxx-m0003-3p
Soybean-miR-4-3p	AAUGAGAACUUUGAAGGCCGAA	Soybean_S-A:xxx-m0001-3p
Soybean-miR-5-3p	AAUUUCAUACCUGUACCUGUA	Soybean_S-C:xxx-m0004-3p
Soybean-miR-6-5p	ACAACGUUCGUGAUAUGUCAUGGU	Soybean_S-C:xxx-m0016-5p
Soybean-miR-7-5p	ACGGGCACGAAUACCUGAACACC	Soybean_L-C:xxx-m0029-5p
Soybean-miR-8-5p	ACUGCUAUUCCCAUUUCUAAA	Soybean_S-C:xxx-m0019-5p
Soybean-miR-9-5p	AGAAUGUGACUGUUCUAAGACG	Soybean_L-C:xxx-m0018-5p
Soybean-miR-10-3p	AGAGAUGUAUGGAGUGAGAG	Soybean_L-B:xxx-m0017-3p
Soybean-miR-11-5p	AGGAUUUUUUAGUCGACGUCGGCC	Soybean_L-B:xxx-m0019-5p
Soybean-miR-12-3p	AGGCGUCAAUGUAAUCCCAAU	Soybean_S-C:xxx-m0002-3p
Soybean-miR-13-3p	AUCAAGUUCAUCUGUAUGAC	Soybean_S-B:xxx-m0010-3p	Soybean_L-B:xxx-m0011-3p	Soybean_S-C:xxx-m0013-3p	Soybean_L-C:xxx-m0015-3p
Soybean-miR-14-3p	AUCAUGUGGCAGUUUCACC	Soybean_S-B:xxx-m0022-3p
Soybean-miR-15-3p	AUCGGGAAUAAGGAUAUCACUAUC	Soybean_L-C:xxx-m0020-3p
Soybean-miR-16-3p	AUUUUUCAUGAUUACAGAACCUAC	Soybean_S-B:xxx-m0009-3p
Soybean-miR-17-5p	CAAACCGAACUAAGAUUAAAGACU	Soybean_S-C:xxx-m0017-5p
Soybean-miR-18-3p	CACAAGAAUCCUUAGUUAGAA	Soybean_S-A:xxx-m0002-3p
Soybean-miR-19-3p	CACUGGUCUAGCUCCAUGGCACC	Soybean_S-B:xxx-m0020-3p
Soybean-miR-20-5p	CGACGAGACAGUCCCUUGUGAGGC	Soybean_L-C:xxx-m0002-5p
Soybean-miR-21-3p	CGAGAACUGGUCAGACAUGAUGAC	Soybean_L-C:xxx-m0022-3p
Soybean-miR-22-5p	CGAGAAUGACAGUUUAAUCAC	Soybean_L-B:xxx-m0005-5p	Soybean_L-C:xxx-m0008-5p	Soybean_S-C:xxx-m0008-5p
Soybean-miR-23-5p	CGCUGUGCCAGAUCUGAGCCUC	Soybean_S-B:xxx-m0014-5p
Soybean-miR-24-3p	CGGACAUGACACGGACAUGA	Soybean_S-C:xxx-m0012-3p
Soybean-miR-25-3p	CGGAUCUGAAGCUCUUUACUAGGA	Soybean_S-A:xxx-m0003-3p	Soybean_L-A:xxx-m0008-3p
Soybean-miR-26-3p	CUUGGAUCCUUUACCUGUACU	Soybean_S-C:xxx-m0010-3p
Soybean-miR-27-5p	GAAAUUCAGGUCGUGGAAACAUAA	Soybean_S-C:xxx-m0001-5p
Soybean-miR-28-5p	GAACCCCUUGAAUCACUAC	Soybean_S-C:xxx-m0018-5p
Soybean-miR-29-3p	GAUCAUGUGGCAGUUUCACC	Soybean_L-B:xxx-m0021-3p
Soybean-miR-30-5p	GAUCGUUUGGAUGGAUCGCCUUGAUG	Soybean_L-B:xxx-m0003-5p
Soybean-miR-31-3p	GAUUGUUGUAGAGUGUAUUAAGAC	Soybean_L-C:xxx-m0011-3p
Soybean-miR-32-3p	GCACGUCUGCUAGUGCCUUGGGAC	Soybean_L-C:xxx-m0012-3p
Soybean-miR-33-3p	GCGAGUCGGGUUGUUUGGGAA	Soybean_L-A:xxx-m0004-3p	Soybean_L-A:xxx-m0005-3p	Soybean_L-A:xxx-m0006-3p	Soybean_L-A:xxx-m0007-3p	Soybean_L-A:xxx-m0009-3p
Soybean-miR-34-3p	GCUGUAAUAUGUUGGCCUGUCCGCUCC	Soybean_S-B:xxx-m0007-3p
Soybean-miR-35-5p	GGAAUGGGCUGAUUGGGAA	Soybean_L-B:xxx-m0002-5p	Soybean_S-C:xxx-m0005-5p
Soybean-miR-36-5p	GGAGUGAAAUAGAACAUGAAA	Soybean_S-B:xxx-m0002-5p	Soybean_S-C:xxx-m0006-5p
Soybean-miR-37-5p	GGCACCAGGGUGAUGGAACAGCUC	Soybean_S-B:xxx-m0007-5p
Soybean-miR-38-5p	GUAAGACCUAUAGCUCAUGCAAUU	Soybean_L-A:xxx-m0002-5p
Soybean-miR-39-5p	GUAAGCACCGAUGUAGAAAUA	Soybean_L-B:xxx-m0012-5p
Soybean-miR-40-3p	GUCUAGUGGUAGAAUAGUAC	Soybean_S-B:xxx-m0015-3p
Soybean-miR-41-5p	GUGAUGAUGAGAAGGUUGAACACC	Soybean_L-B:xxx-m0022-5p
Soybean-miR-42-5p	GUUGUUUUGAGAGUUGUGUU	Soybean_L-C:xxx-m0003-5p
Soybean-miR-43-5p	GUUUGGCACCUCGAUGUCGGCU	Soybean_S-C:xxx-m0023-5p
Soybean-miR-44-5p	UAAACGUUUGAUCCCUUGUA	Soybean_L-C:xxx-m0023-5p
Soybean-miR-45-5p	UAACUGUGAUGAGCCCAACAGACC	Soybean_L-B:xxx-m0013-5p	Soybean_L-C:xxx-m0019-5p
Soybean-miR-46-3p	UAAGAGAUCCAUUUGAAGAAC	Soybean_L-C:xxx-m0026-3p
Soybean-miR-47-3p	UAAGCUGCAGCAGACACGGA	Soybean_L-B:xxx-m0004-3p	Soybean_S-C:xxx-m0007-3p
Soybean-miR-48-3p	UAAUUGUUGAUUUGGUUGUUUGAU	Soybean_L-B:xxx-m0015-3p
Soybean-miR-49-5p	UACCUUAUUGUCCGCAUGCUCUUC	Soybean_L-C:xxx-m0024-5p
Soybean-miR-50-3p	UAGAAAGGGAAAUAGCAGUU	Soybean_S-C:xxx-m0011-3p	Soybean_S-C:xxx-m0019-3p
Soybean-miR-51-3p	UAGAAAGGGAAAUAGCAGUUG	Soybean_L-B:xxx-m0010-3p
Soybean-miR-52-3p	UAGAAAGGGAAAUAGCAGUUGA	Soybean_L-C:xxx-m0014-3p
Soybean-miR-53-3p	UAGAGGACGCUCAGAUGAUC	Soybean_L-A:xxx-m0003-3p
Soybean-miR-54-3p	UAGAUUUCGUAGCGCAUGGGC	Soybean_L-B:xxx-m0014-3p
Soybean-miR-55-5p	UAUGAUAAGAUGUGAUAUUGGAGC	Soybean_S-B:xxx-m0008-5p
Soybean-miR-56-5p	UAUGGGGGGAUUGGGAAGGA	Soybean_S-B:xxx-m0021-5p
Soybean-miR-57-5p	UAUGGGGGGAUUGGGAAGGAA	Soybean_L-B:xxx-m0020-5p	Soybean_L-C:xxx-m0034-5p
Soybean-miR-58-5p	UAUGGGGGGAUUGGGAAGGAAU	Soybean_S-C:xxx-m0021-5p
Soybean-miR-59-5p	UCUAGACUUGUAGUGGAUAUAG	Soybean_L-B:xxx-m0009-5p
Soybean-miR-60-3p	UCUUCCCUACACCUCCCAUACC	Soybean_S-A:xxx-m0004-3p	Soybean_L-B:xxx-m0020-3p	Soybean_S-B:xxx-m0021-3p	Soybean_S-C:xxx-m0021-3p	Soybean_L-C:xxx-m0034-3p
Soybean-miR-61-5p	UGAAGCUGCCAGCAUGAUC	Soybean_L-B:xxx-m0021-5p
Soybean-miR-62-5p	UGAAGCUGCCAGCAUGAUCU	Soybean_S-B:xxx-m0022-5p	Soybean_S-C:xxx-m0022-5p
Soybean-miR-63-5p	UGAAGCUGCCAGCAUGAUCUG	Soybean_S-B:xxx-m0011-5p	Soybean_S-C:xxx-m0015-5p	Soybean_S-B:xxx-m0023-5p	Soybean_S-C:xxx-m0024-5p
Soybean-miR-64-3p	UGAGAACUUUGAAGGCCGAA	Soybean_S-C:xxx-m0009-3p
Soybean-miR-65-5p	UGAGAAUUCUAAGACGGUUU	Soybean_L-B:xxx-m0018-5p
Soybean-miR-66-5p	UGAGAUUCACACUACUACACCUUC	Soybean_S-B:xxx-m0013-5p
Soybean-miR-67-3p	UGAUUCAAGGGGUUCUCAAUC	Soybean_S-C:xxx-m0018-3p
Soybean-miR-68-5p	UGCCAAUGAUGAGAGAAAUAGU	Soybean_L-C:xxx-m0013-5p
Soybean-miR-69-5p	UGCCAAUGAUGAGAGAAAUAGUAC	Soybean_S-B:xxx-m0009-5p
Soybean-miR-70-3p	UGCGAAGGACAUUCGAGAAUAG	Soybean_L-B:xxx-m0001-3p
Soybean-miR-71-3p	UGCGAAGGACAUUCGAGAAUAGG	Soybean_L-C:xxx-m0001-3p
Soybean-miR-72-5p	UGUAGAGGAUCGUUCUUAGGAC	Soybean_S-B:xxx-m0004-5p
Soybean-miR-73-3p	UGUUGUUUUACCUAUUCCACC	Soybean_S-B:xxx-m0001-3p	Soybean_S-B:xxx-m0018-3p
Soybean-miR-74-3p	UUAGAUUCACGCACAAACUUG	Soybean_S-C:xxx-m0003-3p	Soybean_S-C:xxx-m0014-3p
Soybean-miR-75-3p	UUCCCAAUUCCGCCCAUUCC	Soybean_S-C:xxx-m0005-3p
Soybean-miR-76-3p	UUCCCAAUUCCGCCCAUUCCU	Soybean_L-B:xxx-m0002-3p
Soybean-miR-77-5p	UUCUGAACCAGACUUUGAUGUC	Soybean_S-B:xxx-m0003-5p	Soybean_L-C:xxx-m0004-5p	Soybean_S-B:xxx-m0005-5p	Soybean_L-C:xxx-m0006-5p	Soybean_S-B:xxx-m0012-5p	Soybean_S-B:xxx-m0017-5p	Soybean_S-B:xxx-m0019-5p	Soybean_L-C:xxx-m0021-5p	Soybean_L-C:xxx-m0028-5p	Soybean_L-C:xxx-m0030-5p
Soybean-miR-78-3p	UUGAUACGGUACUGUAGGAAU	Soybean_L-B:xxx-m0007-3p	Soybean_L-B:xxx-m0008-3p
Soybean-miR-79-5p	UUUAUCCAUGGACUUUUGCAAGCU	Soybean_S-C:xxx-m0020-5p
Soybean-miR-80-3p	UUUGGACUGAAGGGAGCUCCUACU	Soybean_L-C:xxx-m0010-3p
Soybean-miR-81-3p	UUUUGGUAUAUCGUUAGACGAC	Soybean_L-B:xxx-m0006-3p	Soybean_S-B:xxx-m0006-3p	Soybean_L-C:xxx-m0009-3p	Soybean_L-B:xxx-m0016-3p	Soybean_S-B:xxx-m0016-3p	Soybean_L-C:xxx-m0027-3p

## Sheet: Sheet2
S8 Table. The reads of the novel predicted miRNAs at the six libraries.
				Soybean_LD-Oh	Soybean_LD-8h	Soybean_LD-16h	Soybean_SD-0h	Soybean_SD-8h	Soybean_SD-16h
Soybean-miR-1-5p	AAAGAUUGUCGACAUGCUUUGGAC	24	Gm01	3	0	0	0	0	0
Soybean-miR-2-3p	AACAGCGGAAGAACCUUCUU	20	Gm02	0	0	24	0	0	0
Soybean-miR-3-3p	AAUAGGUGAUCGUUUGGAUGGAU	23	Gm02	0	3	0	0	0	0
Soybean-miR-4-3p	AAUGAGAACUUUGAAGGCCGAA	22	Gm05	0	0	0	28	0	0
Soybean-miR-5-3p	AAUUUCAUACCUGUACCUGUA	21	Gm02	0	0	0	0	0	3
Soybean-miR-6-5p	ACAACGUUCGUGAUAUGUCAUGGU	24	Gm11	0	0	0	0	0	3
Soybean-miR-7-5p	ACGGGCACGAAUACCUGAACACC	23	Gm15	0	0	3	0	0	0
Soybean-miR-8-5p	ACUGCUAUUCCCAUUUCUAAA	21	Gm16	0	0	0	0	0	2
Soybean-miR-9-5p	AGAAUGUGACUGUUCUAAGACG	22	Gm11	0	0	3	0	0	0
Soybean-miR-10-3p	AGAGAUGUAUGGAGUGAGAG	20	Gm17	0	4	0	0	0	0
Soybean-miR-11-5p	AGGAUUUUUUAGUCGACGUCGGCC	24	Gm19	0	3	0	0	0	0
Soybean-miR-12-3p	AGGCGUCAAUGUAAUCCCAAU	21	Gm01	0	0	0	0	0	4
Soybean-miR-13-3p	AUCAAGUUCAUCUGUAUGAC	20	Gm09	0	13	23	0	12	3
Soybean-miR-14-3p	AUCAUGUGGCAGUUUCACC	19	Gm20	0	0	0	0	1	0
Soybean-miR-15-3p	AUCGGGAAUAAGGAUAUCACUAUC	24	Gm12	0	0	3	0	0	0
Soybean-miR-16-3p	AUUUUUCAUGAUUACAGAACCUAC	24	Gm08	0	0	0	0	2	0
Soybean-miR-17-5p	CAAACCGAACUAAGAUUAAAGACU	24	Gm13	0	0	0	0	0	12
Soybean-miR-18-3p	CACAAGAAUCCUUAGUUAGAA	21	Gm13	0	0	0	8	0	0
Soybean-miR-19-3p	CACUGGUCUAGCUCCAUGGCACC	23	Gm16	0	0	0	0	20	0
Soybean-miR-20-5p	CGACGAGACAGUCCCUUGUGAGGC	24	Gm02	0	0	3	0	0	0
Soybean-miR-21-3p	CGAGAACUGGUCAGACAUGAUGAC	24	Gm13	0	0	5	0	0	0
Soybean-miR-22-5p	CGAGAAUGACAGUUUAAUCAC	21	Gm05	0	9	18	0	0	10
Soybean-miR-23-5p	CGCUGUGCCAGAUCUGAGCCUC	22	Gm13	0	0	0	0	5	0
Soybean-miR-24-3p	CGGACAUGACACGGACAUGA	20	Gm09	0	0	0	0	0	3
Soybean-miR-25-3p	CGGAUCUGAAGCUCUUUACUAGGA	24	Gm16	8	0	0	7	0	0
Soybean-miR-26-3p	CUUGGAUCCUUUACCUGUACU	21	Gm06	0	0	0	0	0	3
Soybean-miR-27-5p	GAAAUUCAGGUCGUGGAAACAUAA	24	Gm01	0	0	0	0	0	14
Soybean-miR-28-5p	GAACCCCUUGAAUCACUAC	19	Gm15	0	0	0	0	0	2
Soybean-miR-29-3p	GAUCAUGUGGCAGUUUCACC	20	Gm20	0	4	0	0	0	0
Soybean-miR-30-5p	GAUCGUUUGGAUGGAUCGCCUUGAUG	26	Gm02	0	3	0	0	0	0
Soybean-miR-31-3p	GAUUGUUGUAGAGUGUAUUAAGAC	24	Gm06	0	0	3	0	0	0
Soybean-miR-32-3p	GCACGUCUGCUAGUGCCUUGGGAC	24	Gm07	0	0	3	0	0	0
Soybean-miR-33-3p	GCGAGUCGGGUUGUUUGGGAA	21	Gm13	15	0	0	0	0	0
Soybean-miR-34-3p	GCUGUAAUAUGUUGGCCUGUCCGCUCC	27	Gm05	0	0	0	0	1	0
Soybean-miR-35-5p	GGAAUGGGCUGAUUGGGAA	19	Gm02	0	314	0	0	0	110
Soybean-miR-36-5p	GGAGUGAAAUAGAACAUGAAA	21	Gm02	0	0	0	0	237	11
Soybean-miR-37-5p	GGCACCAGGGUGAUGGAACAGCUC	24	Gm05	0	0	0	0	3	0
Soybean-miR-38-5p	GUAAGACCUAUAGCUCAUGCAAUU	24	Gm02	4	0	0	0	0	0
Soybean-miR-39-5p	GUAAGCACCGAUGUAGAAAUA	21	Gm10	0	3	0	0	0	0
Soybean-miR-40-3p	GUCUAGUGGUAGAAUAGUAC	20	Gm13	0	0	0	0	14	0
Soybean-miR-41-5p	GUGAUGAUGAGAAGGUUGAACACC	24	Gm20	0	3	0	0	0	0
Soybean-miR-42-5p	GUUGUUUUGAGAGUUGUGUU	20	Gm03	0	0	3	0	0	0
Soybean-miR-43-5p	GUUUGGCACCUCGAUGUCGGCU	22	Gm20	0	0	0	0	0	10
Soybean-miR-44-5p	UAAACGUUUGAUCCCUUGUA	20	Gn13	0	0	4	0	0	0
Soybean-miR-45-5p	UAACUGUGAUGAGCCCAACAGACC	24	Gm11	0	4	4	0	0	0
Soybean-miR-46-3p	UAAGAGAUCCAUUUGAAGAAC	21	Gm15	0	0	9	0	0	0
Soybean-miR-47-3p	UAAGCUGCAGCAGACACGGA	20	Gm03	0	5	0	0	0	7
Soybean-miR-48-3p	UAAUUGUUGAUUUGGUUGUUUGAU	24	Gm13	0	3	0	0	0	0
Soybean-miR-49-5p	UACCUUAUUGUCCGCAUGCUCUUC	24	Gm13	0	0	3	0	0	0
Soybean-miR-50-3p	UAGAAAGGGAAAUAGCAGUU	20	Gm09	0	0	0	0	0	44
Soybean-miR-51-3p	UAGAAAGGGAAAUAGCAGUUG	21	Gm09	0	6	0	0	0	0
Soybean-miR-52-3p	UAGAAAGGGAAAUAGCAGUUGA	22	Gm09	0	0	5	0	0	0
Soybean-miR-53-3p	UAGAGGACGCUCAGAUGAUC	20	Gm10	29	0	0	0	0	0
Soybean-miR-54-3p	UAGAUUUCGUAGCGCAUGGGC	21	Gm11	0	8	0	0	0	0
Soybean-miR-55-5p	UAUGAUAAGAUGUGAUAUUGGAGC	24	Gm07	0	0	0	0	3	0
Soybean-miR-56-5p	UAUGGGGGGAUUGGGAAGGA	20	Gm20	0	0	0	0	11	0
Soybean-miR-57-5p	UAUGGGGGGAUUGGGAAGGAA	21	Gm20	0	51	28	0	0	0
Soybean-miR-58-5p	UAUGGGGGGAUUGGGAAGGAAU	22	Gm20	0	0	0	0	0	30
Soybean-miR-59-5p	UCUAGACUUGUAGUGGAUAUAG	22	Gm05	0	4	0	0	0	0
Soybean-miR-60-3p	UCUUCCCUACACCUCCCAUACC	22	Gm20	0	146	82	4	24	130
Soybean-miR-61-5p	UGAAGCUGCCAGCAUGAUC	19	Gm20	0	1	0	0	0	0
Soybean-miR-62-5p	UGAAGCUGCCAGCAUGAUCU	20	Gm20	0	0	0	0	3	5
Soybean-miR-63-5p	UGAAGCUGCCAGCAUGAUCUG	21	Gm10	0	0	0	0	6	10
Soybean-miR-64-3p	UGAGAACUUUGAAGGCCGAA	20	Gm05	0	0	0	0	0	153
Soybean-miR-65-5p	UGAGAAUUCUAAGACGGUUU	20	Gm19	0	3	0	0	0	0
Soybean-miR-66-5p	UGAGAUUCACACUACUACACCUUC	24	Gm13	0	0	0	0	3	0
Soybean-miR-67-3p	UGAUUCAAGGGGUUCUCAAUC	21	Gm15	0	0	0	0	0	3
Soybean-miR-68-5p	UGCCAAUGAUGAGAGAAAUAGU	22	Gm08	0	0	4	0	0	0
Soybean-miR-69-5p	UGCCAAUGAUGAGAGAAAUAGUAC	24	Gm08	0	0	0	0	3	0
Soybean-miR-70-3p	UGCGAAGGACAUUCGAGAAUAG	22	Gm01	0	6	0	0	0	0
Soybean-miR-71-3p	UGCGAAGGACAUUCGAGAAUAGG	23	Gm01	0	0	8	0	0	0
Soybean-miR-72-5p	UGUAGAGGAUCGUUCUUAGGAC	22	Gm03	0	0	0	0	7	0
Soybean-miR-73-3p	UGUUGUUUUACCUAUUCCACC	21	Gm02	0	0	0	0	26	0
Soybean-miR-74-3p	UUAGAUUCACGCACAAACUUG	21	Gm02	0	0	0	0	0	10
Soybean-miR-75-3p	UUCCCAAUUCCGCCCAUUCC	20	Gm02	0	0	0	0	0	44
Soybean-miR-76-3p	UUCCCAAUUCCGCCCAUUCCU	21	Gm02	0	16	0	0	0	0
Soybean-miR-77-5p	UUCUGAACCAGACUUUGAUGUC	22	Gm03	0	0	65	0	15	0
Soybean-miR-78-3p	UUGAUACGGUACUGUAGGAAU	21	Gm06	0	8	0	0	0	0
Soybean-miR-79-5p	UUUAUCCAUGGACUUUUGCAAGCU	24	Gm18	0	0	0	0	0	3
Soybean-miR-80-3p	UUUGGACUGAAGGGAGCUCCUACU	24	Gm06	0	0	4	0	0	0
Soybean-miR-81-3p	UUUUGGUAUAUCGUUAGACGAC	22	Gm05	0	10	18	0	10	0

## Sheet: Sheet3
长度	个数		比例
19	4	81	0.0493827
20	16		0.197531
21	19		0.234568
22	13		0.160494
23	4		0.0493827
24	23		0.283951
26	1		0.0123457
27	1		0.0123457
